# Supplementary material for: Crystal structure of the 1:2 adduct of bis­(piperidinium) sulfate and 1,3-di­methyl­thio­urea
Source: Acta Crystallogr E Crystallogr Commun. 2017 Apr 4;73(Pt 5):651–3. doi: 10.1107/S2056989017004820 (PMC5418776; doi:10.1107/S2056989017004820)
Supplement: Supplementary file 1 [file e-73-00651-sup1.cif]

##############################################################################
#                                                                            #
# This CIF contains the data in a paper accepted for publication in          #
# Acta Crystallographica Section E. It conforms to the requirements of       #
# Notes for Authors for Acta Crystallographica Section E, and has been       #
# peer reviewed under the auspices of the IUCr Commission on Journals.       #
#                                                                            #
# Full details of the Crystallographic Information File format               #
# are given in the paper "The Crystallographic Information File (CIF):       #
# a New Standard Archive File for Crystallography" by S. R. Hall, F. H.      #
# Allen and I. D. Brown [Acta Cryst. (1991), A47, 655-685].                  #
#                                                                            #
# The current version of the core CIF dictionary is obtainable from          #
# ftp://ftp.iucr.org/pub/cif_core.dic.                                       #
#                                                                            #
# Software is freely available for graphical display of the structure(s)     #
# in this CIF. For information consult the CIF software page                 #
# http://www.iucr.org/resources/cif/software.                                #
#                                                                            #
# This file may be used for bona fide research purposes within the           #
# scientific community so long as proper attribution is given to the journal # 
# article from which it was obtained.                                        #
#                                                                            #
##############################################################################
data_I
_database_code_depnum_ccdc_archive 'CCDC 1540583'
_audit_creation_method     SHELXL-97
_chemical_name_systematic
;
Bis(piperidin-1-ium) sulfate--1,3-dimethylthiourea (1/2)
;
_chemical_name_common     ?
_chemical_formula_moiety     '2(C3 H8 N2 S), 2(C5 H12 N), O4 S'
_chemical_formula_sum     'C16 H40 N6 O4 S3'
_chemical_formula_iupac     '2C5 H12 N +, S O4 2- , 2C3 H8 N2 S'
_chemical_formula_weight     476.72
_chemical_melting_point     ?
_symmetry_cell_setting     monoclinic
_symmetry_space_group_name_H-M     'C 2/c'
_symmetry_space_group_name_Hall     '-C 2yc'
loop_
    _symmetry_equiv_pos_as_xyz
    'x, y, z'
    '-x, y, -z+1/2'
    'x+1/2, y+1/2, z'
    '-x+1/2, y+1/2, -z+1/2'
    '-x, -y, -z'
    'x, -y, z-1/2'
    '-x+1/2, -y+1/2, -z'
    'x+1/2, -y+1/2, z-1/2'
_cell_length_a     12.5899(5)
_cell_length_b     17.5691(6)
_cell_length_c     11.8980(5)
_cell_angle_alpha     90.00
_cell_angle_beta     101.326(4)
_cell_angle_gamma     90.00
_cell_volume     2580.52(17)
_cell_formula_units_Z     4
_cell_measurement_reflns_used     6031
_cell_measurement_theta_min     4.3590
_cell_measurement_theta_max     76.1760
_cell_measurement_temperature     100(2)
_exptl_crystal_description     lath
_exptl_crystal_colour     colourless
_exptl_crystal_size_max     0.25
_exptl_crystal_size_mid     0.05
_exptl_crystal_size_min     0.02
_exptl_crystal_density_diffrn     1.227
_exptl_crystal_density_meas     ?
_exptl_crystal_density_method     'not measured'
_exptl_crystal_F_000     1032
_exptl_absorpt_coefficient_mu     2.888
_exptl_absorpt_correction_type     multi-scan
_exptl_absorpt_process_details
;
(CrysAlisPro; Agilent, 2014)
;
_exptl_absorpt_correction_T_min     0.51350
_exptl_absorpt_correction_T_max     1.00000
_exptl_special_details     ?
_diffrn_ambient_temperature     100(2)
_diffrn_radiation_type     CuK\a
_diffrn_radiation_wavelength     1.54184
_diffrn_radiation_monochromator     mirror
_diffrn_measurement_device_type     'Oxford Diffraction Xcalibur, Atlas, Nova'
_diffrn_measurement_method     '\w scan'
_diffrn_detector_area_resol_mean     10.3543
_diffrn_reflns_number     21112
_diffrn_reflns_av_R_equivalents     0.0726
_diffrn_reflns_av_sigmaI/netI     0.0344
_diffrn_reflns_theta_min     4.38
_diffrn_reflns_theta_max     76.17
_diffrn_reflns_theta_full     75.00
_diffrn_measured_fraction_theta_max     0.997
_diffrn_measured_fraction_theta_full     1.000
_diffrn_reflns_limit_h_min     -15
_diffrn_reflns_limit_h_max     15
_diffrn_reflns_limit_k_min     -22
_diffrn_reflns_limit_k_max     22
_diffrn_reflns_limit_l_min     -14
_diffrn_reflns_limit_l_max     14
_diffrn_standards_number     ?
_diffrn_standards_interval_count     ?
_diffrn_standards_interval_time     ?
_diffrn_standards_decay_%     ?
_refine_special_details
;
 Refinement of F^2^ against ALL reflections.  The weighted R-factor wR and
 goodness of fit S are based on F^2^, conventional R-factors R are based
 on F, with F set to zero for negative F^2^. The threshold expression of
 F^2^ > 2sigma(F^2^) is used only for calculating R-factors(gt) etc. and is
 not relevant to the choice of reflections for refinement.  R-factors based
 on F^2^ are statistically about twice as large as those based on F, and R-
 factors based on ALL data will be even larger.
;
_reflns_number_total     2701
_reflns_number_gt     2295
_reflns_threshold_expression     >2sigma(I)
_refine_ls_structure_factor_coef     Fsqd
_refine_ls_matrix_type     full
_refine_ls_R_factor_all     0.0435
_refine_ls_R_factor_gt     0.0341
_refine_ls_wR_factor_gt     0.0791
_refine_ls_wR_factor_ref     0.0836
_refine_ls_goodness_of_fit_ref     1.028
_refine_ls_restrained_S_all     1.028
_refine_ls_number_reflns     2701
_refine_ls_number_parameters     152
_refine_ls_number_restraints     0
_refine_ls_hydrogen_treatment     mixed
_refine_ls_weighting_scheme     calc
_refine_ls_weighting_details
         'calc w=1/[\s^2^(Fo^2^)+(0.0415P)^2^+0.6886P] where P=(Fo^2^+2Fc^2^)/3'
_atom_sites_solution_hydrogens     geom
_atom_sites_solution_primary     direct
_atom_sites_solution_secondary     difmap
_refine_ls_shift/su_max     0.001
_refine_ls_shift/su_mean     0.000
_refine_diff_density_max     0.211
_refine_diff_density_min     -0.383
_refine_ls_extinction_method     none
_refine_ls_extinction_coef     ?
loop_
    _atom_type_symbol
    _atom_type_description
    _atom_type_scat_dispersion_real
    _atom_type_scat_dispersion_imag
    _atom_type_scat_source
    'C' 'C' 0.0181 0.0091
                         'International Tables Vol C Tables 4.2.6.8 and 6.1.1.4'
    'H' 'H' 0.0000 0.0000
                         'International Tables Vol C Tables 4.2.6.8 and 6.1.1.4'
    'N' 'N' 0.0311 0.0180
                         'International Tables Vol C Tables 4.2.6.8 and 6.1.1.4'
    'S' 'S' 0.3331 0.5567
                         'International Tables Vol C Tables 4.2.6.8 and 6.1.1.4'
    'O' 'O' 0.0492 0.0322
                         'International Tables Vol C Tables 4.2.6.8 and 6.1.1.4'
_computing_data_collection
;
CrysAlisPro (Agilent, 2014)
;
_computing_cell_refinement
;
CrysAlisPro (Agilent, 2014)
;
_computing_data_reduction
;
CrysAlisPro (Agilent, 2014)
;
_computing_structure_solution
;
SHELXS97 (Sheldrick, 2008)
;
_computing_structure_refinement
;
SHELXL97 (Sheldrick, 2008)
;
_computing_molecular_graphics
;
XP (Sheldrick, 2008)
;
_computing_publication_material
;
SHELXL97 (Sheldrick, 2008)
;
loop_
    _atom_site_type_symbol
    _atom_site_label
    _atom_site_fract_x
    _atom_site_fract_y
    _atom_site_fract_z
    _atom_site_U_iso_or_equiv
    _atom_site_adp_type
    _atom_site_calc_flag
    _atom_site_refinement_flags
    _atom_site_occupancy
    _atom_site_symmetry_multiplicity
    _atom_site_disorder_assembly
    _atom_site_disorder_group
    S S1 0.5000 0.15866(3) 0.2500 0.03441(16) Uani d S 1 2 . .
    N N1 0.50629(13) 0.29584(8) 0.34615(12) 0.0309(3) Uani d . 1 1 . .
    H H03 0.509(2) 0.3444(14) 0.342(2) 0.043(6) Uiso d . 1 1 . .
    C C1 0.5000 0.25465(12) 0.2500 0.0257(4) Uani d S 1 2 . .
    C C11 0.5151(2) 0.26298(12) 0.45902(17) 0.0474(5) Uani d . 1 1 . .
    H H11A 0.4555 0.2271 0.4586 0.071 Uiso calc R 1 1 . .
    H H11B 0.5116 0.3035 0.5148 0.071 Uiso calc R 1 1 . .
    H H11C 0.5844 0.2361 0.4802 0.071 Uiso calc R 1 1 . .
    S S2 0.5000 0.85910(3) 0.2500 0.02659(14) Uani d S 1 2 . .
    C C2 0.5000 0.76309(12) 0.2500 0.0225(4) Uani d S 1 2 . .
    N N11 0.32010(11) 0.51380(7) 0.44604(12) 0.0221(3) Uani d . 1 1 . .
    H H01 0.3664(18) 0.5141(11) 0.5057(19) 0.024(5) Uiso d . 1 1 . .
    H H02 0.3518(18) 0.5281(12) 0.387(2) 0.033(5) Uiso d . 1 1 . .
    C C12 0.23562(13) 0.57046(9) 0.46151(15) 0.0298(3) Uani d . 1 1 . .
    H H12A 0.1816 0.5756 0.3892 0.036 Uiso calc R 1 1 . .
    H H12B 0.2697 0.6208 0.4809 0.036 Uiso calc R 1 1 . .
    C C13 0.18007(15) 0.54456(11) 0.55658(17) 0.0361(4) Uani d . 1 1 . .
    H H13A 0.1217 0.5809 0.5640 0.043 Uiso calc R 1 1 . .
    H H13B 0.2330 0.5441 0.6301 0.043 Uiso calc R 1 1 . .
    C C14 0.13203(15) 0.46502(11) 0.53210(16) 0.0347(4) Uani d . 1 1 . .
    H H14A 0.0996 0.4481 0.5972 0.042 Uiso calc R 1 1 . .
    H H14B 0.0739 0.4666 0.4627 0.042 Uiso calc R 1 1 . .
    C C15 0.21891(14) 0.40868(10) 0.51400(14) 0.0305(4) Uani d . 1 1 . .
    H H15A 0.2731 0.4031 0.5860 0.037 Uiso calc R 1 1 . .
    H H15B 0.1855 0.3583 0.4936 0.037 Uiso calc R 1 1 . .
    C C16 0.27441(13) 0.43579(9) 0.41936(15) 0.0274(3) Uani d . 1 1 . .
    H H16A 0.3334 0.4001 0.4114 0.033 Uiso calc R 1 1 . .
    H H16B 0.2217 0.4367 0.3457 0.033 Uiso calc R 1 1 . .
    S S3 0.5000 0.50921(3) 0.2500 0.01895(12) Uani d S 1 2 . .
    O O1 0.52691(9) 0.46061(6) 0.35314(9) 0.0235(2) Uani d . 1 1 . .
    O O2 0.40655(9) 0.55785(6) 0.26031(9) 0.0233(2) Uani d . 1 1 . .
    N N2 0.40879(11) 0.72181(8) 0.24440(12) 0.0267(3) Uani d . 1 1 . .
    H H04 0.4138(19) 0.6711(13) 0.246(2) 0.036(6) Uiso d . 1 1 . .
    C C21 0.30262(14) 0.75398(10) 0.24149(17) 0.0331(4) Uani d . 1 1 . .
    H H21A 0.2771 0.7787 0.1673 0.050 Uiso calc R 1 1 . .
    H H21B 0.3067 0.7916 0.3030 0.050 Uiso calc R 1 1 . .
    H H21C 0.2521 0.7134 0.2522 0.050 Uiso calc R 1 1 . .
loop_
    _atom_site_aniso_label
    _atom_site_aniso_U_11
    _atom_site_aniso_U_22
    _atom_site_aniso_U_33
    _atom_site_aniso_U_12
    _atom_site_aniso_U_13
    _atom_site_aniso_U_23
    S1 0.0329(3) 0.0197(3) 0.0475(4) 0.000 0.0000(3) 0.000
    N1 0.0440(8) 0.0225(7) 0.0268(7) -0.0030(6) 0.0080(6) 0.0015(5)
    C1 0.0233(10) 0.0230(10) 0.0304(12) 0.000 0.0047(9) 0.000
    C11 0.0703(15) 0.0421(11) 0.0295(10) -0.0070(10) 0.0092(10) 0.0057(8)
    S2 0.0272(3) 0.0187(2) 0.0334(3) 0.000 0.0047(2) 0.000
    C2 0.0274(11) 0.0228(10) 0.0170(9) 0.000 0.0038(8) 0.000
    N11 0.0200(6) 0.0247(6) 0.0219(6) -0.0015(5) 0.0046(6) -0.0001(5)
    C12 0.0247(8) 0.0268(8) 0.0375(9) 0.0050(6) 0.0047(7) 0.0004(6)
    C13 0.0282(8) 0.0425(10) 0.0408(10) -0.0003(7) 0.0145(8) -0.0107(8)
    C14 0.0262(8) 0.0466(10) 0.0347(9) -0.0073(7) 0.0141(7) -0.0030(7)
    C15 0.0303(8) 0.0301(8) 0.0304(8) -0.0075(6) 0.0041(7) 0.0025(6)
    C16 0.0250(8) 0.0258(8) 0.0323(9) -0.0036(6) 0.0077(6) -0.0051(6)
    S3 0.0194(2) 0.0182(2) 0.0195(2) 0.000 0.00437(18) 0.000
    O1 0.0262(5) 0.0221(5) 0.0217(5) -0.0004(4) 0.0033(4) 0.0014(4)
    O2 0.0224(5) 0.0219(5) 0.0270(6) 0.0033(4) 0.0085(4) 0.0017(4)
    N2 0.0289(7) 0.0200(6) 0.0310(7) -0.0007(5) 0.0056(6) 0.0008(5)
    C21 0.0284(8) 0.0282(8) 0.0428(10) -0.0022(6) 0.0071(7) 0.0009(7)
_geom_special_details
;
 All esds (except the esd in the dihedral angle between two l.s. planes)
 are estimated using the full covariance matrix.  The cell esds are taken
 into account individually in the estimation of esds in distances, angles
 and torsion angles; correlations between esds in cell parameters are only
 used when they are defined by crystal symmetry.  An approximate (isotropic)
 treatment of cell esds is used for estimating esds involving l.s. planes.
;
loop_
    _geom_bond_atom_site_label_1
    _geom_bond_atom_site_label_2
    _geom_bond_site_symmetry_2
    _geom_bond_distance
    _geom_bond_publ_flag
    S1 C1 . 1.687(2) ?
    N1 C1 . 1.3428(19) ?
    N1 C11 . 1.446(2) ?
    N1 H03 . 0.86(3) ?
    C1 N1 2_655 1.3427(19) ?
    C11 H11A . 0.9800 ?
    C11 H11B . 0.9800 ?
    C11 H11C . 0.9800 ?
    S2 C2 . 1.687(2) ?
    C2 N2 . 1.3487(18) ?
    C2 N2 2_655 1.3488(18) ?
    N11 C12 . 1.494(2) ?
    N11 C16 . 1.4961(19) ?
    N11 H01 . 0.83(2) ?
    N11 H02 . 0.91(2) ?
    C12 C13 . 1.512(3) ?
    C12 H12A . 0.9900 ?
    C12 H12B . 0.9900 ?
    C13 C14 . 1.528(3) ?
    C13 H13A . 0.9900 ?
    C13 H13B . 0.9900 ?
    C14 C15 . 1.522(3) ?
    C14 H14A . 0.9900 ?
    C14 H14B . 0.9900 ?
    C15 C16 . 1.514(2) ?
    C15 H15A . 0.9900 ?
    C15 H15B . 0.9900 ?
    C16 H16A . 0.9900 ?
    C16 H16B . 0.9900 ?
    S3 O2 . 1.4786(10) ?
    S3 O2 2_655 1.4786(10) ?
    S3 O1 2_655 1.4787(11) ?
    S3 O1 . 1.4787(11) ?
    N2 C21 . 1.445(2) ?
    N2 H04 . 0.89(2) ?
    C21 H21A . 0.9800 ?
    C21 H21B . 0.9800 ?
    C21 H21C . 0.9800 ?
loop_
    _geom_angle_atom_site_label_1
    _geom_angle_atom_site_label_2
    _geom_angle_atom_site_label_3
    _geom_angle_site_symmetry_1
    _geom_angle_site_symmetry_3
    _geom_angle
    _geom_angle_publ_flag
    C1 N1 C11 . . 123.85(16) ?
    C1 N1 H03 . . 119.0(16) ?
    C11 N1 H03 . . 117.0(16) ?
    N1 C1 N1 2_655 . 114.8(2) ?
    N1 C1 S1 2_655 . 122.61(10) ?
    N1 C1 S1 . . 122.61(10) ?
    N1 C11 H11A . . 109.5 ?
    N1 C11 H11B . . 109.5 ?
    H11A C11 H11B . . 109.5 ?
    N1 C11 H11C . . 109.5 ?
    H11A C11 H11C . . 109.5 ?
    H11B C11 H11C . . 109.5 ?
    N2 C2 N2 . 2_655 114.94(19) ?
    N2 C2 S2 . . 122.53(9) ?
    N2 C2 S2 2_655 . 122.53(9) ?
    C12 N11 C16 . . 112.53(13) ?
    C12 N11 H01 . . 106.8(14) ?
    C16 N11 H01 . . 111.5(13) ?
    C12 N11 H02 . . 110.0(14) ?
    C16 N11 H02 . . 107.4(14) ?
    H01 N11 H02 . . 108.6(19) ?
    N11 C12 C13 . . 109.67(14) ?
    N11 C12 H12A . . 109.7 ?
    C13 C12 H12A . . 109.7 ?
    N11 C12 H12B . . 109.7 ?
    C13 C12 H12B . . 109.7 ?
    H12A C12 H12B . . 108.2 ?
    C12 C13 C14 . . 110.89(15) ?
    C12 C13 H13A . . 109.5 ?
    C14 C13 H13A . . 109.5 ?
    C12 C13 H13B . . 109.5 ?
    C14 C13 H13B . . 109.5 ?
    H13A C13 H13B . . 108.0 ?
    C15 C14 C13 . . 110.69(14) ?
    C15 C14 H14A . . 109.5 ?
    C13 C14 H14A . . 109.5 ?
    C15 C14 H14B . . 109.5 ?
    C13 C14 H14B . . 109.5 ?
    H14A C14 H14B . . 108.1 ?
    C16 C15 C14 . . 110.50(14) ?
    C16 C15 H15A . . 109.5 ?
    C14 C15 H15A . . 109.5 ?
    C16 C15 H15B . . 109.5 ?
    C14 C15 H15B . . 109.5 ?
    H15A C15 H15B . . 108.1 ?
    N11 C16 C15 . . 110.17(13) ?
    N11 C16 H16A . . 109.6 ?
    C15 C16 H16A . . 109.6 ?
    N11 C16 H16B . . 109.6 ?
    C15 C16 H16B . . 109.6 ?
    H16A C16 H16B . . 108.1 ?
    O2 S3 O2 . 2_655 109.39(9) ?
    O2 S3 O1 . 2_655 110.26(6) ?
    O2 S3 O1 2_655 2_655 108.74(6) ?
    O2 S3 O1 . . 108.74(6) ?
    O2 S3 O1 2_655 . 110.26(6) ?
    O1 S3 O1 2_655 . 109.46(9) ?
    C2 N2 C21 . . 124.43(14) ?
    C2 N2 H04 . . 118.6(15) ?
    C21 N2 H04 . . 116.9(15) ?
    N2 C21 H21A . . 109.5 ?
    N2 C21 H21B . . 109.5 ?
    H21A C21 H21B . . 109.5 ?
    N2 C21 H21C . . 109.5 ?
    H21A C21 H21C . . 109.5 ?
    H21B C21 H21C . . 109.5 ?
loop_
    _geom_torsion_atom_site_label_1
    _geom_torsion_atom_site_label_2
    _geom_torsion_atom_site_label_3
    _geom_torsion_atom_site_label_4
    _geom_torsion_site_symmetry_1
    _geom_torsion_site_symmetry_2
    _geom_torsion_site_symmetry_3
    _geom_torsion_site_symmetry_4
    _geom_torsion
    _geom_torsion_publ_flag
    C11 N1 C1 N1 . . . 2_655 -179.1(2) ?
    C11 N1 C1 S1 . . . . 0.9(2) ?
    C16 N11 C12 C13 . . . . 57.99(18) ?
    N11 C12 C13 C14 . . . . -56.3(2) ?
    C12 C13 C14 C15 . . . . 56.1(2) ?
    C13 C14 C15 C16 . . . . -55.77(19) ?
    C12 N11 C16 C15 . . . . -58.13(18) ?
    C14 C15 C16 N11 . . . . 56.16(18) ?
    N2 C2 N2 C21 2_655 . . . 177.95(17) ?
    S2 C2 N2 C21 . . . . -2.05(17) ?
loop_
    _geom_hbond_atom_site_label_D
    _geom_hbond_atom_site_label_H
    _geom_hbond_atom_site_label_A
    _geom_hbond_site_symmetry_A
    _geom_hbond_distance_DH
    _geom_hbond_distance_HA
    _geom_hbond_distance_DA
    _geom_hbond_angle_DHA
    N1 H03 O1 . 0.86(3) 2.06(3) 2.9062(18) 173(2)
    N2 H04 O2 . 0.89(2) 2.00(2) 2.8874(17) 172(2)
    N11 H01 O1 5_666 0.83(2) 1.98(2) 2.7953(18) 167.4(19)
    N11 H02 O2 . 0.91(2) 1.85(2) 2.7589(17) 176(2)
    C12 H12A S1 3_455 0.99 2.94 3.8213(17) 149.5
    C15 H15A O2 6_566 0.99 2.49 3.435(2) 158.3
_iucr_refine_instructions_details
;
TITL Cleo in C2/c
REM C2/c (#15 in standard setting)
CELL 1.54184  12.589916  17.569112  11.898044  90.0000 101.3256  90.0000
ZERR   4.00   0.000474   0.000608   0.000508   0.0000   0.0038   0.0000
LATT  7
SYMM -x, y,-z+1/2
SFAC C H N S O
UNIT 64.00 160.00 24.00 12.00 16.00
L.S. 4
FMAP 2
PLAN 10
ACTA 150
BOND $H
CONF
SIZE 0.25 0.05 0.02
TEMP -173
EQIV $1 -x+1, -y+1, -z+1
EQIV $2 x-1/2, y+1/2, z
EQIV $3 x, -y+1, z+1/2
HTAB N1 O1
HTAB N2 O2
HTAB N11 O1_$1
HTAB N11 O2
HTAB C12 S1_$2
HTAB C15 O2_$3
WGHT    0.041500    0.688600
FVAR       2.63727
S1    4    0.500000    0.158658    0.250000    10.50000    0.03285    0.01966 =
         0.04749    0.00000    0.00001    0.00000
N1    3    0.506294    0.295842    0.346149    11.00000    0.04397    0.02247 =
         0.02675    0.00153    0.00798   -0.00303
H03   2    0.509037    0.344425    0.342054    11.00000    0.04323
C1    1    0.500000    0.254651    0.250000    10.50000    0.02335    0.02303 =
         0.03037    0.00000    0.00465    0.00000
C11   1    0.515149    0.262985    0.459020    11.00000    0.07030    0.04209 =
         0.02955    0.00567    0.00921   -0.00701
AFIX 137
H11A  2    0.455484    0.227100    0.458637    11.00000   -1.50000
H11B  2    0.511575    0.303497    0.514773    11.00000   -1.50000
H11C  2    0.584389    0.236085    0.480155    11.00000   -1.50000
AFIX   0
S2    4    0.500000    0.859101    0.250000    10.50000    0.02724    0.01867 =
         0.03335    0.00000    0.00468    0.00000
C2    1    0.500000    0.763090    0.250000    10.50000    0.02745    0.02282 =
         0.01703    0.00000    0.00383    0.00000
N11   3    0.320102    0.513799    0.446036    11.00000    0.02001    0.02466 =
         0.02192   -0.00014    0.00462   -0.00153
H01   2    0.366399    0.514125    0.505714    11.00000    0.02355
H02   2    0.351752    0.528103    0.387262    11.00000    0.03330
C12   1    0.235622    0.570462    0.461512    11.00000    0.02470    0.02678 =
         0.03748    0.00043    0.00474    0.00503
AFIX  23
H12A  2    0.181630    0.575604    0.389239    11.00000   -1.20000
H12B  2    0.269665    0.620801    0.480857    11.00000   -1.20000
AFIX   0
C13   1    0.180069    0.544561    0.556580    11.00000    0.02819    0.04255 =
         0.04076   -0.01067    0.01455   -0.00034
AFIX  23
H13A  2    0.121692    0.580862    0.563982    11.00000   -1.20000
H13B  2    0.233016    0.544076    0.630074    11.00000   -1.20000
AFIX   0
C14   1    0.132026    0.465016    0.532095    11.00000    0.02619    0.04659 =
         0.03473   -0.00305    0.01406   -0.00726
AFIX  23
H14A  2    0.099604    0.448101    0.597246    11.00000   -1.20000
H14B  2    0.073919    0.466561    0.462719    11.00000   -1.20000
AFIX   0
C15   1    0.218907    0.408677    0.514002    11.00000    0.03034    0.03013 =
         0.03037    0.00251    0.00412   -0.00752
AFIX  23
H15A  2    0.273115    0.403084    0.586027    11.00000   -1.20000
H15B  2    0.185542    0.358256    0.493590    11.00000   -1.20000
AFIX   0
C16   1    0.274415    0.435788    0.419356    11.00000    0.02499    0.02581 =
         0.03231   -0.00509    0.00766   -0.00363
AFIX  23
H16A  2    0.333377    0.400119    0.411439    11.00000   -1.20000
H16B  2    0.221668    0.436712    0.345733    11.00000   -1.20000
AFIX   0
S3    4    0.500000    0.509213    0.250000    10.50000    0.01937    0.01820 =
         0.01950    0.00000    0.00437    0.00000
O1    5    0.526910    0.460612    0.353141    11.00000    0.02615    0.02211 =
         0.02169    0.00141    0.00327   -0.00038
O2    5    0.406550    0.557851    0.260311    11.00000    0.02239    0.02191 =
         0.02699    0.00165    0.00846    0.00334
N2    3    0.408789    0.721812    0.244397    11.00000    0.02889    0.02005 =
         0.03101    0.00076    0.00559   -0.00073
H04   2    0.413842    0.671136    0.245733    11.00000    0.03642
C21   1    0.302615    0.753978    0.241491    11.00000    0.02836    0.02818 =
         0.04284    0.00093    0.00705   -0.00220
AFIX 137
H21A  2    0.277071    0.778724    0.167287    11.00000   -1.50000
H21B  2    0.306688    0.791600    0.303001    11.00000   -1.50000
H21C  2    0.252101    0.713418    0.252213    11.00000   -1.50000
HKLF 4
;
data_global
_journal_date_recd_electronic     2017-03-18
_journal_date_accepted     2017-03-28
_journal_name_full     'Acta Crystallographica, Section E'
_journal_year     2017
_journal_volume     73
_journal_issue      5
_journal_page_first     651
_journal_page_last     653
_journal_paper_category     GO
_journal_paper_doi     10.1107/S2056989017004820
_journal_coeditor_code     HG5484
_publ_contact_author_name     'Peter G. Jones'
_publ_contact_author_address
;
Institut f\"ur Anorganische und Analytische Chemie
Technische Universit\"at Braunschweig
Postfach 3329
D-38023 Braunschweig
Germany
;
_publ_contact_author_email     'p.jones@tu-bs.de'
_publ_contact_author_fax     ?
_publ_contact_author_phone     ?
_publ_section_title
;
Crystal structure of the 1:2 adduct of bis(piperidinium) sulfate and
1,3-dimethylthiourea
;
loop_
    _publ_author_name
    _publ_author_footnote
    _publ_author_address
    'D\"oring, Cindy' .
;
Institut f\"ur Anorganische und Analytische Chemie
Technische Universit\"at Braunschweig
Postfach 3329
D-38023 Braunschweig
Germany
;
    'Lueck, Julian F. D.' .
;
Institut f\"ur Anorganische und Analytische Chemie
Technische Universit\"at Braunschweig
Postfach 3329
D-38023 Braunschweig
Germany
;
    'Jones, Peter G.' .
;
Institut f\"ur Anorganische und Analytische Chemie
Technische Universit\"at Braunschweig
Postfach 3329
D-38023 Braunschweig
Germany
;
_publ_section_synopsis
;
The packing is centred on bis(piperidinium) sulfate ribbons parallel to the
<i>c</i> axis; the cations are hydrogen bonded to the sulfate by N---H...O and
C---H...O interactions. The 1,3-dimethylurea molecules are also hydrogen
bonded to sulfate O atoms, and project outwards from the ribbon parallel to
the <i>b</i> axis.
;
