# Supplementary material for: Crystal structure of the 1:2 adduct of bis­(piperidinium) sulfate and 1,3-di­methyl­thio­urea
Source: Acta Crystallogr E Crystallogr Commun. 2017 Apr 4;73(Pt 5):651–3. doi: 10.1107/S2056989017004820 (PMC5418776; doi:10.1107/S2056989017004820)
Supplement: Supplementary file 2 [file e-73-00651-Isup2.hkl]

# 
# h,k,l, Fc-squared, Fo-squared, sigma(Fo-squared) and status flag 
# 
data_I
_shelx_title ' Cleo in C2/c' 
_shelx_refln_list_code          4 
_shelx_F_calc_maximum      367.57 
_exptl_crystal_F_000      1032.00 
_reflns_d_resolution_high  0.7939 
 
loop_ 
 _symmetry_equiv_pos_as_xyz 
 'x, y, z' 
 '-x, y, -z+1/2' 
 'x+1/2, y+1/2, z' 
 '-x+1/2, y+1/2, -z+1/2' 
 '-x, -y, -z' 
 'x, -y, z-1/2' 
 '-x+1/2, -y+1/2, -z' 
 'x+1/2, -y+1/2, z-1/2' 
 
_cell_length_a    12.5899 
_cell_length_b    17.5691 
_cell_length_c    11.8980 
_cell_angle_alpha  90.000 
_cell_angle_beta  101.326 
_cell_angle_gamma  90.000 
 
_shelx_F_squared_multiplier     1.000 
 
loop_ 
 _refln_index_h 
 _refln_index_k 
 _refln_index_l 
 _refln_F_squared_calc 
 _refln_F_squared_meas 
 _refln_F_squared_sigma 
 _refln_observed_status 
   2   0   0    27171.88    27559.11    555.56 o 
   4   0   0    70541.87    66545.45    671.47 o 
   6   0   0    20512.11    19320.50    491.48 o 
   8   0   0    13504.19    12979.76    658.34 o 
  10   0   0    17245.19    18045.03    261.98 o 
  12   0   0     6146.47     6451.95    144.78 o 
  14   0   0     1590.52     1601.54     64.62 o 
   1   1   0     8020.36     8407.08     69.18 o 
   3   1   0     5634.23     5530.11     99.84 o 
   5   1   0        5.77       14.22     16.48 o 
   7   1   0        0.80       28.29     19.12 o 
   9   1   0        1.48      -13.04     22.77 o 
  11   1   0      904.86      875.05     37.84 o 
  13   1   0        5.34        1.48     12.31 o 
  15   1   0      209.81      185.36     22.21 o 
   0   2   0    11823.86    12045.73    103.00 o 
   2   2   0    24157.64    22790.66    199.12 o 
   4   2   0     3376.57     3351.69     92.02 o 
   6   2   0      103.81       77.55     19.57 o 
   8   2   0       41.81       53.58     37.17 o 
  10   2   0      520.49      546.99     27.80 o 
  12   2   0       12.70       28.04     16.76 o 
  14   2   0      226.80      252.71     22.05 o 
   1   3   0    20295.32    20692.11    145.67 o 
   3   3   0    13034.43    13466.93    151.18 o 
   5   3   0    18225.69    17851.66    320.17 o 
   7   3   0     4738.76     4803.49    179.12 o 
   9   3   0     3156.49     3543.59     73.44 o 
  11   3   0     3548.19     3672.74     75.28 o 
  13   3   0     1280.45     1335.01     49.00 o 
  15   3   0      461.66      427.64     27.40 o 
   0   4   0    52013.36    47520.47    465.54 o 
   2   4   0     4432.80     4182.73     80.82 o 
   4   4   0      103.38       81.41     18.68 o 
   6   4   0     2544.28     2666.83     93.62 o 
   8   4   0      193.68      218.84     44.82 o 
  10   4   0      706.22      749.09     34.78 o 
  12   4   0       62.16       63.32     18.38 o 
  14   4   0      119.95      148.81     18.23 o 
   1   5   0    21465.41    20775.54    284.34 o 
   3   5   0     4705.83     4622.53     88.71 o 
   5   5   0     8175.31     7730.90    143.01 o 
   7   5   0     1410.09     1275.59     82.75 o 
   9   5   0     1576.68     1562.43     45.75 o 
  11   5   0     1437.34     1436.23     49.77 o 
  13   5   0      584.08      628.96     33.55 o 
  15   5   0       39.92       30.08     12.28 o 
   0   6   0     3176.95     3651.82     90.37 o 
   2   6   0    19586.75    19989.47    207.78 o 
   4   6   0      569.72      482.83     39.58 o 
   6   6   0    15137.55    15938.08    283.31 o 
   8   6   0     1826.08     1831.20     65.63 o 
  10   6   0      639.08      724.30     33.79 o 
  12   6   0     1343.96     1466.14     50.26 o 
  14   6   0      294.11      313.73     25.56 o 
   1   7   0    10640.86    12103.58    172.63 o 
   3   7   0    11677.29    12368.01    279.90 o 
   5   7   0      518.79      652.71     54.74 o 
   7   7   0      704.69      625.43     69.54 o 
   9   7   0     1945.12     1851.20     57.42 o 
  11   7   0      839.09      826.19     42.71 o 
  13   7   0      336.74      354.83     29.01 o 
   0   8   0       19.88       13.63     18.71 o 
   2   8   0     4553.15     4761.37    108.59 o 
   4   8   0     1967.53     1808.98     81.41 o 
   6   8   0     9787.42    10638.35    316.88 o 
   8   8   0      255.40      242.80     23.97 o 
  10   8   0     1552.26     1557.07     65.81 o 
  12   8   0      501.89      495.50     37.25 o 
  14   8   0      492.60      450.57     26.69 o 
   1   9   0     6178.02     6814.93    139.33 o 
   3   9   0     1262.49     1208.45     61.63 o 
   5   9   0     5239.88     5738.96    213.26 o 
   7   9   0     4655.83     4868.67    116.16 o 
   9   9   0      584.29      568.01     45.18 o 
  11   9   0     2381.29     2538.98     88.89 o 
  13   9   0      610.95      640.31     37.13 o 
   0  10   0    11160.04    12031.51    295.02 o 
   2  10   0     2370.68     2131.45     89.04 o 
   4  10   0      745.55      742.04     65.24 o 
   6  10   0      350.30      254.80     50.97 o 
   8  10   0      421.37      354.18     34.25 o 
  10  10   0      614.56      612.39     46.84 o 
  12  10   0       70.33       41.85     17.00 o 
   1  11   0      335.68      275.11     47.25 o 
   3  11   0       78.50       76.86     48.00 o 
   5  11   0     4236.71     4500.04    175.21 o 
   7  11   0     3753.38     3674.64    106.15 o 
   9  11   0       66.54       84.03     23.51 o 
  11  11   0     1159.58     1316.55     58.53 o 
  13  11   0      236.05      147.63     32.00 o 
   0  12   0      181.21      163.69     78.88 o 
   2  12   0      223.70      301.74     67.09 o 
   4  12   0     2506.64     2387.94     81.00 o 
   6  12   0      676.60      666.87     60.51 o 
   8  12   0      220.69      236.99     32.37 o 
  10  12   0      602.84      587.69     41.76 o 
  12  12   0      201.68      201.73     17.61 o 
   1  13   0      478.26      396.76     44.32 o 
   3  13   0     2747.97     2566.87     66.07 o 
   5  13   0     1718.67     1795.38     71.81 o 
   7  13   0      250.37      198.99     30.14 o 
   9  13   0      412.12      362.84     35.60 o 
  11  13   0        8.61       10.47     13.67 o 
   0  14   0     2115.68     2270.85     86.53 o 
   2  14   0      727.61      746.88     45.25 o 
   4  14   0     1673.68     1730.83     93.80 o 
   6  14   0       10.65      -18.83     18.83 o 
   8  14   0     1386.20     1482.90     60.70 o 
  10  14   0      884.27      949.34     45.67 o 
  12  14   0     1523.98     1421.30    419.79 o 
   1  15   0      529.40      413.92     28.28 o 
   3  15   0       62.24       43.80     19.39 o 
   5  15   0      322.85      287.19     27.03 o 
   7  15   0       54.91      106.91     24.88 o 
   9  15   0      456.69      512.01     35.95 o 
  11  15   0      166.36      157.81     17.61 o 
   0  16   0       13.22       27.70     22.26 o 
   2  16   0      583.24      667.13     35.49 o 
   4  16   0       14.50        8.34     16.01 o 
   6  16   0      120.55      122.96     18.56 o 
   8  16   0       40.11       44.28     15.49 o 
  10  16   0       15.44        3.14     11.78 o 
   1  17   0     1533.57     1618.19     46.98 o 
   3  17   0      139.21      168.29     18.29 o 
   5  17   0      154.61      144.24     20.61 o 
   7  17   0      110.85      114.00     24.46 o 
   9  17   0      999.85      979.85     41.32 o 
   0  18   0       10.60        9.99     17.81 o 
   2  18   0       17.83       28.84     19.70 o 
   4  18   0      353.11      363.86     35.05 o 
   6  18   0      635.29      556.12     28.91 o 
   8  18   0        7.64       10.88     16.23 o 
   1  19   0      167.71      125.42     16.30 o 
   3  19   0        5.26       -7.38     12.43 o 
   5  19   0       27.49       53.76     11.75 o 
   7  19   0       20.15       31.95     13.07 o 
   0  20   0     1065.30     1050.55     60.51 o 
   2  20   0      867.50      835.77     34.31 o 
   4  20   0      874.26      880.99     38.46 o 
   6  20   0     1256.26     1208.09     59.41 o 
   1  21   0       12.08        9.16     10.63 o 
   3  21   0      121.20      149.51     18.76 o 
   0  22   0       17.53      -20.36     20.36 o 
 -15   1   1        9.69       27.87     15.42 o 
 -13   1   1      481.57      471.06     30.81 o 
 -11   1   1      333.91      291.98     23.67 o 
  -9   1   1      151.98      145.53     44.19 o 
  -7   1   1     5870.02     6669.91    175.55 o 
  -5   1   1     4579.98     4545.77     80.21 o 
  -3   1   1    17000.69    16025.72    241.77 o 
  -1   1   1      530.87      519.07     16.71 o 
   1   1   1        1.43        4.05      7.12 o 
   3   1   1     5315.33     5004.15    103.02 o 
   5   1   1     1702.97     1599.05     79.34 o 
   7   1   1     1290.84     1396.07    100.23 o 
   9   1   1       96.76       79.20     19.46 o 
  11   1   1      411.74      391.86     28.27 o 
  13   1   1       59.82       65.68     13.00 o 
  15   1   1       11.13       -0.50     17.86 o 
 -14   2   1        0.48       13.42     14.45 o 
 -12   2   1        0.56       13.09     14.73 o 
 -10   2   1        8.24       -8.13     14.80 o 
  -8   2   1      465.42      457.80     81.53 o 
  -6   2   1     3715.67     3874.54    113.71 o 
  -4   2   1     9505.81     9129.33    124.58 o 
  -2   2   1     1114.09     1134.53     31.51 o 
   0   2   1        2.66        4.58      6.69 o 
   2   2   1        8.20        2.37      6.86 o 
   4   2   1     2211.30     2139.35     78.07 o 
   6   2   1     2611.52     2727.70    130.93 o 
   8   2   1        5.75       43.58     37.94 o 
  10   2   1      236.03      238.47     22.72 o 
  12   2   1      196.96      220.57     18.51 o 
  14   2   1       69.99       79.97     14.70 o 
 -15   3   1      480.18      409.21     22.73 o 
 -13   3   1       41.07       49.45     15.20 o 
 -11   3   1     1551.17     1545.87     46.81 o 
  -9   3   1      288.63      292.77     31.70 o 
  -7   3   1      512.34      550.71     46.01 o 
  -5   3   1        8.80       39.65     16.71 o 
  -3   3   1     3903.72     3577.17     68.53 o 
  -1   3   1     1264.22     1240.32     28.42 o 
   1   3   1      146.17      133.43     18.69 o 
   3   3   1     3327.87     2959.07     67.07 o 
   5   3   1      382.30      445.68     39.80 o 
   7   3   1     3050.44     3215.50    154.55 o 
   9   3   1       50.34       30.89     14.80 o 
  11   3   1      186.23      200.54     19.18 o 
  13   3   1     1184.75     1231.09     42.59 o 
  15   3   1       64.92       90.63     24.69 o 
 -14   4   1      311.22      312.25     24.58 o 
 -12   4   1       35.93       38.86     15.93 o 
 -10   4   1      249.69      217.82     20.52 o 
  -8   4   1        9.36       59.02     46.43 o 
  -6   4   1      756.28      713.80     49.99 o 
  -4   4   1     2725.87     3010.71     73.75 o 
  -2   4   1        4.83        1.09      9.92 o 
   0   4   1      415.87      340.34     20.97 o 
   2   4   1     1250.68     1149.71     52.94 o 
   4   4   1      218.21      222.18     25.06 o 
   6   4   1      447.84      422.89     54.42 o 
   8   4   1      643.08      580.54     68.41 o 
  10   4   1      415.68      416.72     29.12 o 
  12   4   1      359.79      388.00     28.93 o 
  14   4   1       23.78       13.36     11.49 o 
 -15   5   1      137.21      108.83     15.90 o 
 -13   5   1      886.58      881.90     39.99 o 
 -11   5   1     1566.35     1442.86     49.19 o 
  -9   5   1       69.71       59.16     20.39 o 
  -7   5   1     6220.99     6614.09    197.41 o 
  -5   5   1     1963.92     2219.85     73.90 o 
  -3   5   1     4565.81     4730.94     75.83 o 
  -1   5   1      156.67      131.65     14.11 o 
   1   5   1     3943.96     3718.30     91.28 o 
   3   5   1     3731.15     3878.34     87.73 o 
   5   5   1      465.10      544.87     49.40 o 
   7   5   1      170.20      123.36     30.48 o 
   9   5   1       86.74       42.06     15.88 o 
  11   5   1     1549.33     1454.85     50.08 o 
  13   5   1      644.45      559.84     32.77 o 
 -14   6   1      197.12      164.41     16.98 o 
 -12   6   1      191.88      207.03     21.46 o 
 -10   6   1      255.22      193.21     31.05 o 
  -8   6   1      769.51      887.71     83.46 o 
  -6   6   1      821.14      853.73     57.64 o 
  -4   6   1    14181.83    15719.81    292.61 o 
  -2   6   1      342.32      352.53     24.75 o 
   0   6   1      425.26      392.29     21.73 o 
   2   6   1     1792.06     1751.49     70.68 o 
   4   6   1      801.74      922.34     57.96 o 
   6   6   1     3131.87     3523.01    135.76 o 
   8   6   1     1776.10     1839.21     52.01 o 
  10   6   1     1320.56     1250.78     48.94 o 
  12   6   1     1450.38     1446.31     55.52 o 
  14   6   1        5.40      -10.17     12.57 o 
 -13   7   1      102.18      113.59     18.53 o 
 -11   7   1        0.68        8.37     16.62 o 
  -9   7   1        0.51        9.64     16.91 o 
  -7   7   1     2688.35     2800.51    148.62 o 
  -5   7   1     3093.57     3093.89    104.75 o 
  -3   7   1       94.68      141.48     21.39 o 
  -1   7   1     6614.41     7031.07     95.12 o 
   1   7   1        5.43        3.80     14.62 o 
   3   7   1     4421.29     4511.72    109.11 o 
   5   7   1     1532.15     1472.46     84.60 o 
   7   7   1      493.76      425.46     63.22 o 
   9   7   1      719.26      668.48     34.70 o 
  11   7   1       77.70       77.74     18.55 o 
  13   7   1      285.42      265.34     24.79 o 
 -14   8   1      447.19      416.56     26.87 o 
 -12   8   1      110.11      125.16     21.24 o 
 -10   8   1      269.34      245.43     22.61 o 
  -8   8   1      112.33       94.66     16.33 o 
  -6   8   1     4245.02     4533.14    192.89 o 
  -4   8   1      420.09      342.37     38.32 o 
  -2   8   1      198.56      190.40     24.09 o 
   0   8   1      307.84      222.64     23.56 o 
   2   8   1     3014.77     3058.98     85.64 o 
   4   8   1     1234.49     1237.45     77.50 o 
   6   8   1      832.97      958.15     86.45 o 
   8   8   1     1757.88     1791.68     61.95 o 
  10   8   1      590.99      627.96     40.16 o 
  12   8   1      224.34      217.08     29.24 o 
  14   8   1      205.47      179.62     24.27 o 
 -13   9   1       78.84       68.09     15.57 o 
 -11   9   1      353.91      371.28     34.97 o 
  -9   9   1     1575.61     1504.65     59.52 o 
  -7   9   1      236.08      253.58     25.33 o 
  -5   9   1     2436.95     2471.81    173.43 o 
  -3   9   1      438.46      472.93     59.34 o 
  -1   9   1       39.98       48.36     18.96 o 
   1   9   1     3794.70     4159.42    112.60 o 
   3   9   1      134.85      169.79     31.16 o 
   5   9   1     4751.95     4841.02    168.72 o 
   7   9   1     2466.65     2533.91     66.61 o 
   9   9   1      249.13      250.14     30.61 o 
  11   9   1     1383.72     1304.05     59.53 o 
  13   9   1      490.47      488.76     31.54 o 
 -14  10   1      116.38      110.84     28.95 o 
 -12  10   1       17.61       34.46     15.49 o 
 -10  10   1      881.73     1043.07     53.11 o 
  -8  10   1      647.10      589.09     36.59 o 
  -6  10   1     2052.38     2316.63    106.11 o 
  -4  10   1     1205.89     1193.51     85.21 o 
  -2  10   1     6107.89     6424.92    173.56 o 
   0  10   1     1382.39     1292.45     71.56 o 
   2  10   1       53.28      100.17     36.35 o 
   4  10   1     2927.46     3211.15    127.47 o 
   6  10   1      338.58      375.16     28.74 o 
   8  10   1      117.53      168.10     26.27 o 
  10  10   1       22.11       37.74     23.16 o 
  12  10   1       64.76       55.27     15.78 o 
 -13  11   1      330.17      274.66     19.65 o 
 -11  11   1       13.05       36.21     17.03 o 
  -9  11   1      906.72      830.79     44.72 o 
  -7  11   1       17.61       -0.60     28.67 o 
  -5  11   1     1316.07     1326.99     89.81 o 
  -3  11   1     1105.49     1134.69     96.73 o 
  -1  11   1        5.94       -1.42     24.00 o 
   1  11   1      347.82      330.68     44.76 o 
   3  11   1      295.77      229.07     41.36 o 
   5  11   1      708.91      776.61     42.37 o 
   7  11   1     2229.81     2154.56     84.80 o 
   9  11   1       41.72       71.01     21.70 o 
  11  11   1      198.24      186.16     22.02 o 
  13  11   1      631.06      546.09     56.55 o 
 -12  12   1      206.63      228.98     21.42 o 
 -10  12   1        2.46        6.89     18.57 o 
  -8  12   1     1350.31     1390.88     55.30 o 
  -6  12   1     1793.47     1662.52     67.20 o 
  -4  12   1     7522.37     7695.32    121.89 o 
  -2  12   1      385.68      338.46     90.77 o 
   0  12   1      171.99      141.58     50.99 o 
   2  12   1      930.71      990.58    124.98 o 
   4  12   1      790.69      790.44     45.06 o 
   6  12   1     5014.20     4913.73    174.96 o 
   8  12   1      109.58       98.04     18.86 o 
  10  12   1      380.70      388.05     35.11 o 
  12  12   1        5.55        7.72     16.53 o 
 -11  13   1      201.44      184.06     22.86 o 
  -9  13   1       67.04      112.57     22.25 o 
  -7  13   1      166.86      150.92     35.60 o 
  -5  13   1     1505.60     1518.39     58.26 o 
  -3  13   1      369.08      348.77     44.17 o 
  -1  13   1      671.15      622.39     36.81 o 
   1  13   1      826.88      834.46     39.61 o 
   3  13   1      122.54       97.25     25.56 o 
   5  13   1      474.88      439.11     34.53 o 
   7  13   1       33.54       41.51     18.86 o 
   9  13   1      244.03      259.10     36.49 o 
  11  13   1      381.78      417.11     32.54 o 
 -12  14   1      453.15      465.05     39.47 o 
 -10  14   1      467.73      446.37     51.70 o 
  -8  14   1     1475.32     1532.89     61.57 o 
  -6  14   1      839.08      802.42     39.97 o 
  -4  14   1     6530.82     6236.64    115.46 o 
  -2  14   1      568.36      558.22     30.33 o 
   0  14   1     2723.41     2739.14     66.03 o 
   2  14   1     3615.31     3548.81     81.72 o 
   4  14   1      663.68      690.08     40.84 o 
   6  14   1     4078.62     4078.10     91.96 o 
   8  14   1      617.02      672.97     56.55 o 
  10  14   1      469.15      415.78     29.43 o 
 -11  15   1      304.24      296.51     20.37 o 
  -9  15   1      119.02      113.62     20.17 o 
  -7  15   1      602.53      548.90     38.39 o 
  -5  15   1      487.29      469.77     40.75 o 
  -3  15   1      989.44      863.27     39.41 o 
  -1  15   1      391.51      346.62     23.99 o 
   1  15   1      636.28      477.04     31.63 o 
   3  15   1      658.14      729.27     38.83 o 
   5  15   1       29.45       18.75     15.48 o 
   7  15   1      331.29      365.93     31.68 o 
   9  15   1      120.21      104.38     15.95 o 
  11  15   1        2.48        1.07      9.29 o 
 -10  16   1      114.70      121.77     15.89 o 
  -8  16   1      130.39      170.77     23.92 o 
  -6  16   1       44.28       50.46     16.47 o 
  -4  16   1      619.34      552.68     33.15 o 
  -2  16   1      493.94      497.41     31.08 o 
   0  16   1        6.58       20.79     16.75 o 
   2  16   1       50.94       62.00     14.55 o 
   4  16   1      162.63      135.61     18.81 o 
   6  16   1       78.45       81.02     20.93 o 
   8  16   1       79.90      100.61     19.90 o 
  10  16   1      613.43      610.42     30.26 o 
  -9  17   1      509.25      443.35     30.61 o 
  -7  17   1     2516.01     2523.86     86.44 o 
  -5  17   1     4001.35     4289.07    124.84 o 
  -3  17   1     2872.26     2984.19     76.12 o 
  -1  17   1     1182.79     1291.76     50.29 o 
   1  17   1     3455.71     3456.13     72.34 o 
   3  17   1     1622.58     1804.75     50.92 o 
   5  17   1     3216.57     3205.17     89.50 o 
   7  17   1     1214.78     1246.65     47.22 o 
   9  17   1      638.70      599.94     29.83 o 
  -8  18   1       43.67       25.08     15.46 o 
  -6  18   1      292.90      267.76     22.96 o 
  -4  18   1      215.45      196.14     19.97 o 
  -2  18   1      256.39      227.30     24.19 o 
   0  18   1      299.55      319.96     22.59 o 
   2  18   1      296.47      289.76     21.82 o 
   4  18   1        5.22        7.26     13.08 o 
   6  18   1       13.26       -4.38     11.15 o 
   8  18   1      186.69      196.24     18.00 o 
  -7  19   1      152.98      137.22     18.45 o 
  -5  19   1        5.77       -5.50     10.40 o 
  -3  19   1      556.89      516.04     41.98 o 
  -1  19   1      200.04      157.09     16.20 o 
   1  19   1     1487.99     1441.83     44.48 o 
   3  19   1       68.06       52.91     14.53 o 
   5  19   1      235.83      287.15     23.21 o 
   7  19   1        2.66       -0.65     13.66 o 
  -6  20   1     2313.90     2223.87    138.26 o 
  -4  20   1     2139.19     2106.71     68.94 o 
  -2  20   1     3601.58     3563.98     75.27 o 
   0  20   1     4922.57     4943.54     86.69 o 
   2  20   1     2982.02     2921.28     62.14 o 
   4  20   1     1462.38     1434.36     40.26 o 
   6  20   1      957.27      925.94     78.71 o 
  -5  21   1       31.13       26.00     20.81 o 
  -3  21   1      157.18      169.53     17.63 o 
  -1  21   1       48.95       60.27     14.08 o 
   1  21   1       12.96       30.14     15.73 o 
   3  21   1       87.81      113.58     17.01 o 
   0  22   1       22.40       -4.17     13.47 o 
 -14   0   2     3243.24     3124.03    125.84 o 
 -12   0   2     8061.22     8178.92    164.68 o 
 -10   0   2    23102.16    25169.85    260.97 o 
  -8   0   2    13413.83    12616.09    571.07 o 
  -6   0   2    10435.91     9745.87    274.67 o 
  -4   0   2    39718.51    38520.02    551.65 o 
  -2   0   2    80443.54    79650.22    542.54 o 
   0   0   2    14929.17    14755.27    153.87 o 
   2   0   2   135105.92   124186.95   1161.42 o 
   4   0   2      427.98      301.04     58.51 o 
   6   0   2     1628.05     1511.30    152.49 o 
   8   0   2     3043.89     3283.00    273.54 o 
  10   0   2     7328.58     7684.30    148.83 o 
  12   0   2     3797.58     3772.82     91.43 o 
  14   0   2     1256.12     1285.25     74.51 o 
 -15   1   2        0.95       -0.79     12.29 o 
 -13   1   2      134.60      113.95     19.39 o 
 -11   1   2      338.85      325.76     26.44 o 
  -9   1   2     2923.71     2874.66    240.28 o 
  -7   1   2       55.38       77.45     26.44 o 
  -5   1   2     1607.40     1693.32     60.81 o 
  -3   1   2     1173.34      973.86     28.38 o 
  -1   1   2     3402.82     3559.50     50.06 o 
   1   1   2    15274.77    13953.14    152.73 o 
   3   1   2     7221.38     7474.35    150.74 o 
   5   1   2     2858.45     2781.81    131.90 o 
   7   1   2     1875.96     1843.65    133.78 o 
   9   1   2       16.88      -21.52     21.52 o 
  11   1   2      378.98      387.27     23.98 o 
  13   1   2       15.38       19.91     12.64 o 
 -14   2   2       30.79       30.04     17.87 o 
 -12   2   2       14.60       27.70     16.08 o 
 -10   2   2       66.61       48.14     15.53 o 
  -8   2   2     1063.75      978.05     85.99 o 
  -6   2   2      115.62      118.92     22.07 o 
  -4   2   2     4934.73     4373.11     81.93 o 
  -2   2   2     6456.49     6121.88     82.55 o 
   0   2   2    36901.70    33804.53    370.23 o 
   2   2   2    37045.98    33605.70    404.47 o 
   4   2   2     2267.35     2654.29    104.10 o 
   6   2   2      425.08      411.83     55.51 o 
   8   2   2       12.07       -9.30     51.56 o 
  10   2   2      404.45      437.43     29.47 o 
  12   2   2       28.38       39.32     14.14 o 
  14   2   2        0.40       -2.61     13.71 o 
 -15   3   2     1528.23     1485.29     51.59 o 
 -13   3   2     1788.37     1805.44     57.55 o 
 -11   3   2     3182.37     3284.68     68.92 o 
  -9   3   2     9711.15    10505.41    139.33 o 
  -7   3   2    11925.33    11929.82    244.96 o 
  -5   3   2    11069.47    10310.02    154.48 o 
  -3   3   2    28755.69    26664.60    345.38 o 
  -1   3   2    23338.27    23400.04    282.63 o 
   1   3   2    32232.30    29926.81    492.20 o 
   3   3   2    12585.47    11111.42    235.53 o 
   5   3   2     6823.35     6717.92    189.68 o 
   7   3   2     7511.97     7712.46    249.50 o 
   9   3   2     3739.07     3603.98     65.87 o 
  11   3   2     1408.17     1460.29     46.95 o 
  13   3   2     1704.01     1643.92     48.93 o 
 -14   4   2      268.98      237.42     23.75 o 
 -12   4   2        1.14        0.25     15.08 o 
 -10   4   2     1565.70     1580.30     48.40 o 
  -8   4   2        8.51       46.21     27.05 o 
  -6   4   2     1105.62     1083.59     61.55 o 
  -4   4   2     5496.10     5529.61    132.60 o 
  -2   4   2     4101.56     3934.16     83.91 o 
   0   4   2      856.67      763.36     41.18 o 
   2   4   2      703.35      809.49     49.05 o 
   4   4   2      311.96      326.32     42.14 o 
   6   4   2     3531.73     3395.94    154.97 o 
   8   4   2      114.66       83.62     19.04 o 
  10   4   2        7.37       16.68     15.08 o 
  12   4   2       19.15       23.52     14.49 o 
  14   4   2        5.96        3.48     12.55 o 
 -15   5   2      673.89      612.24     28.80 o 
 -13   5   2      407.49      347.37     22.50 o 
 -11   5   2     1034.91     1023.82     40.31 o 
  -9   5   2     1991.17     2033.56     51.81 o 
  -7   5   2     1908.94     1889.05    106.05 o 
  -5   5   2      144.61       99.75     21.50 o 
  -3   5   2     7187.61     6792.51     89.48 o 
  -1   5   2     4161.35     3901.40     89.46 o 
   1   5   2     2105.36     1916.01     70.87 o 
   3   5   2     4214.33     4039.03    119.66 o 
   5   5   2     1194.83     1416.78     85.95 o 
   7   5   2     1675.82     1886.08    117.11 o 
   9   5   2       59.95       49.41     15.58 o 
  11   5   2      256.40      261.16     24.95 o 
  13   5   2      187.56      213.21     21.91 o 
 -14   6   2     1705.04     1807.10     59.49 o 
 -12   6   2      481.17      525.02     27.59 o 
 -10   6   2      891.15      885.83     38.49 o 
  -8   6   2     5874.65     5856.58    364.57 o 
  -6   6   2     2497.83     2249.76     84.19 o 
  -4   6   2    27394.87    26416.34    527.20 o 
  -2   6   2     3755.85     3343.74     75.62 o 
   0   6   2     5495.21     5286.63    114.75 o 
   2   6   2     6218.07     5369.85    138.80 o 
   4   6   2    15374.54    16338.50    310.26 o 
   6   6   2     2906.45     2855.37    150.00 o 
   8   6   2     7731.99     7869.28    111.04 o 
  10   6   2      164.75      182.27     21.10 o 
  12   6   2     1099.82     1213.41     52.90 o 
  14   6   2     1050.55     1044.24     38.11 o 
 -13   7   2      546.21      548.26     30.23 o 
 -11   7   2     1522.60     1546.50     48.62 o 
  -9   7   2      493.11      485.43     35.57 o 
  -7   7   2      467.61      375.77     70.51 o 
  -5   7   2      603.70      644.30     55.81 o 
  -3   7   2      374.43      381.51     32.58 o 
  -1   7   2     7747.78     8072.78    141.03 o 
   1   7   2    10467.22    11255.23    187.11 o 
   3   7   2     1188.87     1268.33     72.41 o 
   5   7   2      195.69      108.82     32.59 o 
   7   7   2     1154.05     1352.30     55.26 o 
   9   7   2      728.17      715.98     40.74 o 
  11   7   2      601.55      619.46     34.66 o 
  13   7   2       31.23       42.72     14.36 o 
 -14   8   2     1089.38      987.18     52.67 o 
 -12   8   2      119.36      121.58     18.40 o 
 -10   8   2      933.33      899.08     39.10 o 
  -8   8   2      783.39      865.95     35.49 o 
  -6   8   2     2526.57     2399.69    130.39 o 
  -4   8   2     7717.83     7932.16    210.53 o 
  -2   8   2       83.49       57.84     21.67 o 
   0   8   2     3358.24     3308.15     98.21 o 
   2   8   2       17.13      -10.59     20.75 o 
   4   8   2     8080.18     8571.06    211.46 o 
   6   8   2     3161.06     3109.18    152.94 o 
   8   8   2     3476.50     3508.68     89.66 o 
  10   8   2      645.94      653.67     38.64 o 
  12   8   2      589.34      587.29     52.30 o 
 -13   9   2      666.73      681.37     35.68 o 
 -11   9   2      252.26      262.89     25.00 o 
  -9   9   2     2143.38     2161.85     61.10 o 
  -7   9   2       99.89       92.15     28.58 o 
  -5   9   2     3411.65     3289.08    153.31 o 
  -3   9   2     4376.55     4443.06    153.49 o 
  -1   9   2      746.45      807.24     52.44 o 
   1   9   2      763.14      607.69     46.71 o 
   3   9   2     9031.56     9422.65    200.08 o 
   5   9   2      507.40      482.78     57.51 o 
   7   9   2     3951.63     4199.00     87.52 o 
   9   9   2     1780.23     1872.52     72.73 o 
  11   9   2      449.24      451.63     40.35 o 
  13   9   2     1315.34     1207.55     44.09 o 
 -14  10   2       47.68       63.47     14.41 o 
 -12  10   2      379.97      335.02     25.52 o 
 -10  10   2     1678.64     1611.03     60.34 o 
  -8  10   2      528.06      470.49     35.50 o 
  -6  10   2      855.41      863.25     51.77 o 
  -4  10   2     1305.46     1186.54     89.55 o 
  -2  10   2      653.18      695.36     58.74 o 
   0  10   2     4181.56     4380.92    127.09 o 
   2  10   2      571.39      590.19     50.34 o 
   4  10   2      323.01      342.93     46.17 o 
   6  10   2        7.63       20.92     36.84 o 
   8  10   2       38.16       20.00     20.08 o 
  10  10   2      960.15      871.55     45.02 o 
  12  10   2       16.23       29.02     16.31 o 
 -13  11   2      408.58      405.24     23.61 o 
 -11  11   2        6.38        0.50     16.09 o 
  -9  11   2     1585.52     1695.05     67.50 o 
  -7  11   2      224.66      157.04     34.52 o 
  -5  11   2     7288.46     7606.28    158.04 o 
  -3  11   2     3949.91     3781.63    161.14 o 
  -1  11   2       22.03        4.30     26.64 o 
   1  11   2     1160.82     1052.28     69.24 o 
   3  11   2     7811.09     8099.23    209.96 o 
   5  11   2     6878.71     7130.65    137.25 o 
   7  11   2     4284.21     4420.43    107.87 o 
   9  11   2     2951.82     2995.30     87.43 o 
  11  11   2      246.23      229.76     30.56 o 
 -12  12   2       13.19       -7.45     12.49 o 
 -10  12   2      112.94      129.25     19.87 o 
  -8  12   2       58.64       62.32     20.32 o 
  -6  12   2     1472.15     1571.41     59.65 o 
  -4  12   2       22.22       14.47     22.21 o 
  -2  12   2      891.43      857.53     98.85 o 
   0  12   2      240.08      233.35     45.39 o 
   2  12   2      924.30      952.31     56.94 o 
   4  12   2     1374.67     1329.17     47.21 o 
   6  12   2     4427.68     4781.62    100.09 o 
   8  12   2      988.32     1074.07     49.82 o 
  10  12   2      935.13     1009.08     53.36 o 
  12  12   2      384.31      382.61     27.32 o 
 -11  13   2      267.75      295.39     31.05 o 
  -9  13   2      254.61      201.50     23.31 o 
  -7  13   2     2462.68     2345.24     78.23 o 
  -5  13   2     2509.32     2373.16     77.84 o 
  -3  13   2      217.15      181.01     23.31 o 
  -1  13   2     3682.59     3634.49     76.98 o 
   1  13   2       96.45       84.48     18.16 o 
   3  13   2      444.91      461.32     42.60 o 
   5  13   2      742.47      694.12     35.13 o 
   7  13   2      426.17      463.62     37.74 o 
   9  13   2       19.60       41.56     21.79 o 
  11  13   2       12.16       36.49     11.70 o 
 -12  14   2      511.64      467.13     43.81 o 
 -10  14   2      487.72      544.73     41.06 o 
  -8  14   2      953.57     1033.81     47.90 o 
  -6  14   2      163.60      118.14     29.10 o 
  -4  14   2        8.97        4.58     27.91 o 
  -2  14   2     4040.75     4001.17     71.47 o 
   0  14   2     2162.80     2109.23     52.21 o 
   2  14   2     4294.22     4595.69     91.12 o 
   4  14   2      384.16      384.72     29.84 o 
   6  14   2     1651.90     1683.18     72.05 o 
   8  14   2     1432.08     1487.20     64.78 o 
  10  14   2     1242.69     1267.41     49.78 o 
 -11  15   2      196.27      208.01     24.28 o 
  -9  15   2       34.88       42.31     16.39 o 
  -7  15   2      122.35      115.03     22.83 o 
  -5  15   2        6.76       13.31     18.56 o 
  -3  15   2     1380.20     1220.94     45.92 o 
  -1  15   2       15.42       20.96     17.56 o 
   1  15   2     1765.74     1642.74     54.91 o 
   3  15   2      661.30      603.79     38.98 o 
   5  15   2      884.99     1009.18     41.60 o 
   7  15   2      291.76      277.17     24.13 o 
   9  15   2      493.57      466.43     28.01 o 
 -10  16   2       11.07       30.49     15.03 o 
  -8  16   2       42.45       11.90     16.34 o 
  -6  16   2       46.80       60.07     17.96 o 
  -4  16   2      414.81      422.24     27.71 o 
  -2  16   2      153.59      138.03     18.93 o 
   0  16   2       21.18       29.38     15.34 o 
   2  16   2       47.36       88.22     19.04 o 
   4  16   2       36.88       27.37     15.79 o 
   6  16   2      130.14      135.03     19.45 o 
   8  16   2       20.28       15.62     15.06 o 
  10  16   2      179.19      216.44     17.43 o 
  -9  17   2      105.83       96.92     17.01 o 
  -7  17   2      373.99      415.70     33.65 o 
  -5  17   2       61.02       22.59     17.21 o 
  -3  17   2     1096.80     1032.05     45.99 o 
  -1  17   2      222.78      261.91     21.58 o 
   1  17   2     1639.05     1643.91     53.23 o 
   3  17   2      709.69      746.18     36.19 o 
   5  17   2      125.55      152.65     17.73 o 
   7  17   2      380.04      411.66     27.21 o 
   9  17   2      422.82      415.56     24.24 o 
  -8  18   2       15.17       16.05     15.21 o 
  -6  18   2      850.93      860.88     39.78 o 
  -4  18   2      369.41      370.09     32.38 o 
  -2  18   2       36.06       37.04     16.17 o 
   0  18   2      294.89      272.09     23.17 o 
   2  18   2      111.74      117.04     17.13 o 
   4  18   2      296.24      338.49     25.35 o 
   6  18   2      243.61      241.96     25.18 o 
   8  18   2       18.27        5.24     13.24 o 
  -7  19   2        4.35       10.85     12.83 o 
  -5  19   2        2.71       15.27     14.15 o 
  -3  19   2        1.41        4.13     13.71 o 
  -1  19   2      308.57      311.44     23.00 o 
   1  19   2      185.14      200.91     20.11 o 
   3  19   2       25.00       38.54     12.97 o 
   5  19   2        0.45       13.16     11.35 o 
   7  19   2       12.41       18.85      8.91 o 
  -6  20   2      640.61      664.98     59.00 o 
  -4  20   2     1016.08      918.62     35.42 o 
  -2  20   2      369.20      393.38     26.23 o 
   0  20   2     1031.34      995.52     37.81 o 
   2  20   2      376.75      376.19     22.04 o 
   4  20   2      697.60      686.83     29.55 o 
  -3  21   2      215.38      193.80     17.81 o 
  -1  21   2        7.23        7.69     12.96 o 
   1  21   2      271.79      225.91     19.33 o 
   3  21   2       17.88       19.95     15.99 o 
 -15   1   3       50.59       46.00     10.25 o 
 -13   1   3      117.53      122.16     20.06 o 
 -11   1   3       76.68       90.79     18.18 o 
  -9   1   3      700.53      646.88     86.37 o 
  -7   1   3     1376.18     1523.15    103.67 o 
  -5   1   3       47.62       39.07     16.02 o 
  -3   1   3      162.18      135.17     15.50 o 
  -1   1   3    13716.90    12679.69    123.38 o 
   1   1   3    11595.13    11303.12    114.79 o 
   3   1   3        0.67        2.00     14.14 o 
   5   1   3       22.47       52.78     25.69 o 
   7   1   3      304.02      343.07     52.22 o 
   9   1   3      895.45      915.47     37.23 o 
  11   1   3      341.43      367.02     23.96 o 
  13   1   3        6.57       13.58     15.56 o 
 -14   2   3      203.21      164.62     20.24 o 
 -12   2   3        1.97        2.32     18.75 o 
 -10   2   3      262.58      209.79     29.02 o 
  -8   2   3      498.82      498.63     65.97 o 
  -6   2   3      772.82      729.13     51.84 o 
  -4   2   3     2587.92     2847.57     73.70 o 
  -2   2   3     1778.36     1690.10     47.12 o 
   0   2   3     4253.87     4112.77     68.32 o 
   2   2   3      667.49      686.49     41.13 o 
   4   2   3      118.96      107.71     27.63 o 
   6   2   3       80.60       43.48     27.83 o 
   8   2   3       58.16       52.67     16.95 o 
  10   2   3      274.73      271.21     24.36 o 
  12   2   3      234.23      207.70     19.95 o 
  14   2   3       13.91       47.42     15.70 o 
 -15   3   3      394.61      380.84     23.00 o 
 -13   3   3     1207.34     1234.36     42.92 o 
 -11   3   3     1584.25     1623.03     53.52 o 
  -9   3   3      874.99      929.52     38.17 o 
  -7   3   3       17.64       11.33     19.81 o 
  -5   3   3     1085.80     1160.38     57.01 o 
  -3   3   3      127.12      133.06     16.81 o 
  -1   3   3      419.08      347.57     20.66 o 
   1   3   3      645.07      737.11     29.36 o 
   3   3   3     2973.57     2945.27    106.99 o 
   5   3   3       21.05        8.49     24.66 o 
   7   3   3      154.95       74.81     29.41 o 
   9   3   3     1458.49     1407.44     47.31 o 
  11   3   3        2.08       37.51     17.60 o 
  13   3   3      281.59      249.72     19.38 o 
 -14   4   3      244.41      267.69     26.46 o 
 -12   4   3       64.32       95.64     19.65 o 
 -10   4   3      195.40      172.15     19.34 o 
  -8   4   3      580.23      522.83     70.21 o 
  -6   4   3      947.79      933.96     64.17 o 
  -4   4   3      709.40      780.63     43.20 o 
  -2   4   3       32.84       35.77     20.48 o 
   0   4   3      552.16      623.84     22.37 o 
   2   4   3       27.73       24.28     14.78 o 
   4   4   3      377.58      458.10     51.20 o 
   6   4   3      159.28       85.97     30.06 o 
   8   4   3       14.85       13.77     20.93 o 
  10   4   3      132.01      140.79     22.07 o 
  12   4   3       81.26       66.72     15.28 o 
  14   4   3       50.81       34.72     13.24 o 
 -15   5   3      261.61      255.01     20.47 o 
 -13   5   3      344.12      299.93     25.97 o 
 -11   5   3      238.54      261.85     23.16 o 
  -9   5   3      951.78     1014.54     40.04 o 
  -7   5   3      869.13      972.41     73.31 o 
  -5   5   3      342.96      371.08     40.50 o 
  -3   5   3      878.05     1002.47     51.95 o 
  -1   5   3    13366.38    13617.48    177.17 o 
   1   5   3     7886.43     8355.49    131.84 o 
   3   5   3     2741.79     2818.68    106.55 o 
   5   5   3       16.71       54.00     32.74 o 
   7   5   3      311.38      266.73     55.56 o 
   9   5   3     3912.27     3858.04     81.46 o 
  11   5   3      166.68      192.66     25.22 o 
  13   5   3       59.06       62.31     13.99 o 
 -14   6   3      116.36       93.91     18.81 o 
 -12   6   3      414.47      449.75     28.63 o 
 -10   6   3      836.55      788.05     36.29 o 
  -8   6   3      168.37      154.95     26.35 o 
  -6   6   3     3193.01     3572.12    134.25 o 
  -4   6   3      611.62      547.82     46.69 o 
  -2   6   3     3232.51     3118.62     97.12 o 
   0   6   3    13471.18    14012.94    216.77 o 
   2   6   3     4018.56     4112.47    118.73 o 
   4   6   3     1781.91     1749.16    104.44 o 
   6   6   3      805.62      875.24     97.90 o 
   8   6   3      562.98      514.36     33.59 o 
  10   6   3     2291.88     2336.39     70.61 o 
  12   6   3     1125.40     1137.57     50.66 o 
  14   6   3      310.59      194.56     35.79 o 
 -15   7   3      122.82      133.47     30.25 o 
 -13   7   3       25.88        4.78     14.39 o 
 -11   7   3     1390.39     1337.94     47.32 o 
  -9   7   3      241.51      263.36     21.49 o 
  -7   7   3       13.13      -13.63     29.21 o 
  -5   7   3     5681.70     5177.42    163.93 o 
  -3   7   3      394.73      397.75     37.15 o 
  -1   7   3      105.27       82.26     20.63 o 
   1   7   3      120.38      103.19     22.56 o 
   3   7   3     4325.23     4694.27    141.23 o 
   5   7   3     1117.09     1039.41     82.18 o 
   7   7   3      115.60      139.73     23.71 o 
   9   7   3     1307.93     1346.64     59.96 o 
  11   7   3       47.25       43.64     19.05 o 
  13   7   3      110.39      105.29     14.11 o 
 -14   8   3       11.05        7.90     14.37 o 
 -12   8   3        0.58       13.79     14.11 o 
 -10   8   3        4.69       26.69     15.78 o 
  -8   8   3      101.47       66.48     15.16 o 
  -6   8   3       84.22       98.54     35.14 o 
  -4   8   3     2153.08     2132.86     99.73 o 
  -2   8   3      309.86      283.01     37.26 o 
   0   8   3      342.24      260.54     35.37 o 
   2   8   3      269.77      285.08     39.33 o 
   4   8   3     4186.93     4197.99    169.43 o 
   6   8   3     2972.87     3112.97     93.45 o 
   8   8   3      301.42      274.76     47.92 o 
  10   8   3      403.27      444.83     36.04 o 
  12   8   3      176.36      156.80     21.03 o 
 -13   9   3       22.02       36.13     13.53 o 
 -11   9   3      221.64      176.89     20.80 o 
  -9   9   3        8.33        6.68     17.78 o 
  -7   9   3     2520.55     2570.16     72.52 o 
  -5   9   3      225.40      155.74     68.78 o 
  -3   9   3     1343.44     1262.50     81.09 o 
  -1   9   3     2265.72     2219.32     96.06 o 
   1   9   3     1011.08     1039.42     60.20 o 
   3   9   3     4978.12     5215.37    170.04 o 
   5   9   3      730.07      750.38     59.84 o 
   7   9   3      833.37      859.98     45.49 o 
   9   9   3     1916.37     1928.48     68.66 o 
  11   9   3      131.51      107.88     19.66 o 
  13   9   3       25.04       18.51     10.15 o 
 -14  10   3       97.40       87.24     15.78 o 
 -12  10   3       46.88       50.70     16.33 o 
 -10  10   3      222.44      179.11     22.48 o 
  -8  10   3      223.45      266.57     27.07 o 
  -6  10   3     1564.70     1697.48     48.15 o 
  -4  10   3      210.89      228.11     55.78 o 
  -2  10   3      248.35      247.78     43.75 o 
   0  10   3      514.11      454.87     49.19 o 
   2  10   3      216.54      194.60     36.17 o 
   4  10   3       10.50       -9.64     30.19 o 
   6  10   3      134.77       87.11     27.65 o 
   8  10   3        1.62       28.01     19.19 o 
  10  10   3       65.38       56.92     19.75 o 
  12  10   3       13.55       15.48     14.89 o 
 -13  11   3      188.63      143.65     25.20 o 
 -11  11   3       72.16       70.72     16.42 o 
  -9  11   3       29.57       66.47     20.98 o 
  -7  11   3     3776.81     3687.51     85.46 o 
  -5  11   3       39.03       27.53     15.14 o 
  -3  11   3     4982.51     4659.02    198.02 o 
  -1  11   3      103.84      118.37     34.85 o 
   1  11   3      944.77      917.98     74.44 o 
   3  11   3     4477.57     4910.83    122.70 o 
   5  11   3      763.86      785.99     36.81 o 
   7  11   3     2877.90     2871.27     90.35 o 
   9  11   3     1222.36     1287.22     54.18 o 
  11  11   3      417.28      394.57     34.49 o 
 -12  12   3       10.99       23.52     14.56 o 
 -10  12   3       65.00       84.51     20.63 o 
  -8  12   3      314.22      290.77     29.98 o 
  -6  12   3     2675.32     2676.00     67.97 o 
  -4  12   3     1146.36     1123.88     40.26 o 
  -2  12   3     2671.28     2718.70     76.67 o 
   0  12   3      423.38      534.48     36.30 o 
   2  12   3      294.37      321.28     23.99 o 
   4  12   3     4111.80     4138.26     86.16 o 
   6  12   3     1563.60     1678.37     62.60 o 
   8  12   3     1638.17     1674.84     77.16 o 
  10  12   3       10.72       32.00     19.09 o 
  12  12   3      159.69      144.79     33.74 o 
 -11  13   3      232.79      293.93     25.02 o 
  -9  13   3      548.68      557.45     35.55 o 
  -7  13   3      263.26      253.96     28.33 o 
  -5  13   3        1.69      -18.77     18.77 o 
  -3  13   3       38.32       65.14     13.90 o 
  -1  13   3     2288.11     2167.38     53.80 o 
   1  13   3     1135.94     1106.63     40.91 o 
   3  13   3      509.46      548.53     34.79 o 
   5  13   3      103.15      125.71     22.01 o 
   7  13   3      120.43      149.14     25.33 o 
   9  13   3      298.16      370.32     30.67 o 
  11  13   3      284.23      219.69     24.22 o 
 -12  14   3      502.57      410.39     39.78 o 
 -10  14   3      403.72      433.46     29.78 o 
  -8  14   3     1420.59     1438.95     66.94 o 
  -6  14   3     2134.65     2051.88     83.00 o 
  -4  14   3      855.16      790.90     39.04 o 
  -2  14   3     5805.51     5632.47    109.67 o 
   0  14   3       36.86       60.42     18.08 o 
   2  14   3     1459.04     1419.87     55.89 o 
   4  14   3     1633.36     1715.26     59.98 o 
   6  14   3      201.35      205.92     21.84 o 
   8  14   3     1306.32     1311.77     70.78 o 
  10  14   3       87.49       49.98     14.60 o 
 -11  15   3       51.20       77.64     18.20 o 
  -9  15   3      469.48      479.39     31.80 o 
  -7  15   3      379.58      374.31     32.20 o 
  -5  15   3      103.37       98.33     25.79 o 
  -3  15   3     1410.59     1425.38     45.59 o 
  -1  15   3      124.78      127.30     18.56 o 
   1  15   3      132.75      144.42     20.79 o 
   3  15   3      369.21      325.30     28.46 o 
   5  15   3       63.86       76.00     16.85 o 
   7  15   3      275.51      276.23     27.13 o 
   9  15   3      108.79      118.77     18.00 o 
 -10  16   3      129.61      103.92     16.65 o 
  -8  16   3      108.24       81.39     16.42 o 
  -6  16   3       16.81       -2.20     18.64 o 
  -4  16   3       33.56       34.11     16.91 o 
  -2  16   3       67.87       60.09     17.45 o 
   0  16   3      938.30      919.33     39.57 o 
   2  16   3       78.78       96.06     17.75 o 
   4  16   3       26.89       45.59     16.47 o 
   6  16   3       99.75       98.10     17.71 o 
   8  16   3        0.63       -4.87     10.90 o 
  -9  17   3     2144.74     1896.90     99.42 o 
  -7  17   3     1167.83     1097.63     48.99 o 
  -5  17   3     4717.41     4748.26    102.51 o 
  -3  17   3     1337.69     1263.01     57.86 o 
  -1  17   3     2202.40     2212.01     55.18 o 
   1  17   3      352.73      384.95     28.11 o 
   3  17   3     1633.57     1670.56     54.78 o 
   5  17   3     2141.97     2341.45     54.21 o 
   7  17   3      534.10      513.61     30.86 o 
  -8  18   3     1020.69      953.12     41.38 o 
  -6  18   3        9.15       12.78     12.60 o 
  -4  18   3       45.10       29.74     20.92 o 
  -2  18   3      116.86      139.67     29.22 o 
   0  18   3       93.73       96.04     16.41 o 
   2  18   3       15.06       -1.16     13.72 o 
   4  18   3       79.14       77.45     15.24 o 
   6  18   3      316.33      355.07     24.15 o 
  -7  19   3       51.07       30.26     13.69 o 
  -5  19   3       42.14       39.66     15.66 o 
  -3  19   3        2.37       16.43     16.54 o 
  -1  19   3      461.60      375.96     27.00 o 
   1  19   3      109.86      118.59     14.96 o 
   3  19   3       21.08       14.45     12.46 o 
   5  19   3      545.15      561.49     25.16 o 
  -6  20   3      647.58      571.81     42.77 o 
  -4  20   3     1761.10     1683.23     41.61 o 
  -2  20   3     1967.04     2023.85     59.52 o 
   0  20   3     3054.40     2965.09     72.95 o 
   2  20   3     2034.33     2063.20     49.64 o 
   4  20   3     1263.13     1277.55     39.74 o 
  -3  21   3       53.57       20.39     11.87 o 
  -1  21   3        8.65       14.08     10.08 o 
   1  21   3      179.87      164.40     18.32 o 
   3  21   3       24.91       75.69     26.06 o 
 -14   0   4     1962.66     2054.97    105.88 o 
 -12   0   4     6986.28     7173.13    151.78 o 
 -10   0   4    11965.01    12692.61    165.65 o 
  -8   0   4     9336.76     9029.45   1128.01 o 
  -6   0   4     5871.54     5600.10    233.26 o 
  -4   0   4       96.02      181.07     28.18 o 
  -2   0   4    34769.70    31768.01    605.84 o 
   0   0   4    85985.20    80366.20    653.65 o 
   2   0   4      196.21       72.44     31.86 o 
   4   0   4    12874.92    13295.37    338.41 o 
   6   0   4      335.39      338.59     70.89 o 
   8   0   4     2910.21     2887.44    101.15 o 
  10   0   4     8396.44     8811.63    225.54 o 
  12   0   4     2250.60     2419.04     80.04 o 
  14   0   4     2003.73     1850.18    122.71 o 
 -15   1   4        3.62       -3.08     10.17 o 
 -13   1   4      133.59      133.73     19.32 o 
 -11   1   4     1430.88     1423.08     46.47 o 
  -9   1   4        0.08      -12.31     18.17 o 
  -7   1   4        1.19        4.43     27.96 o 
  -5   1   4     1373.96     1242.72     59.67 o 
  -3   1   4     4417.78     4528.69     91.69 o 
  -1   1   4        0.36       10.65     11.94 o 
   1   1   4     2910.46     3137.32     80.59 o 
   3   1   4      199.70      236.05     33.95 o 
   5   1   4     9592.96    10745.85    237.58 o 
   7   1   4      932.15      973.44     86.88 o 
   9   1   4      388.62      342.50     24.11 o 
  11   1   4      955.65      939.12     37.70 o 
  13   1   4      112.10      102.61     15.04 o 
 -14   2   4       29.44       23.15     13.20 o 
 -12   2   4      563.32      668.95     37.17 o 
 -10   2   4        6.17       10.92     19.57 o 
  -8   2   4     2668.66     2675.58    200.53 o 
  -6   2   4      338.52      352.94     41.01 o 
  -4   2   4     8796.48     9370.57    155.91 o 
  -2   2   4     1593.34     1320.12     40.37 o 
   0   2   4     2175.98     2384.63     61.19 o 
   2   2   4     6316.23     7010.14    136.86 o 
   4   2   4       74.59       99.49     27.54 o 
   6   2   4      678.08      813.12     72.36 o 
   8   2   4       48.96       81.78     17.52 o 
  10   2   4        9.69       18.99     16.32 o 
  12   2   4        6.16       11.33     14.51 o 
  14   2   4       70.58       65.04     18.76 o 
 -15   3   4     1274.78     1224.94     49.27 o 
 -13   3   4     3105.05     3143.55     70.38 o 
 -11   3   4     5317.91     5614.33     97.81 o 
  -9   3   4     5242.59     5719.59     97.87 o 
  -7   3   4    10175.68     9816.56    356.39 o 
  -5   3   4    17307.87    17494.92    259.14 o 
  -3   3   4     7169.66     6430.60    111.21 o 
  -1   3   4    15152.58    13780.94    234.85 o 
   1   3   4     8254.88     7666.83    178.57 o 
   3   3   4    14020.60    14144.10    294.80 o 
   5   3   4     6498.66     6472.91    202.42 o 
   7   3   4     3138.10     3201.83     78.44 o 
   9   3   4     3920.03     3919.40     83.18 o 
  11   3   4     3725.60     3909.07     83.01 o 
  13   3   4     1205.68     1134.92     36.22 o 
 -14   4   4        6.84        8.63     13.59 o 
 -12   4   4      322.72      338.90     24.98 o 
 -10   4   4       55.87       30.45     15.64 o 
  -8   4   4        0.94      -37.23     37.23 o 
  -6   4   4       28.25       53.69     20.91 o 
  -4   4   4     6718.60     7082.81    202.11 o 
  -2   4   4     1737.13     1953.04     66.13 o 
   0   4   4     1839.23     1812.40     57.85 o 
   2   4   4     1662.04     1577.59     63.02 o 
   4   4   4      138.17       90.79     31.20 o 
   6   4   4      196.26      178.23     52.72 o 
   8   4   4      441.75      393.52     27.23 o 
  10   4   4      551.15      578.15     37.94 o 
  12   4   4       32.67       27.88     15.60 o 
 -15   5   4       17.39       21.68     10.58 o 
 -13   5   4     1205.48     1302.70     46.19 o 
 -11   5   4      422.49      410.46     27.89 o 
  -9   5   4      234.24      184.98     23.97 o 
  -7   5   4      271.02      201.64     47.93 o 
  -5   5   4      262.95      149.21     26.59 o 
  -3   5   4       86.94       50.51     19.29 o 
  -1   5   4     1203.04     1064.34     52.93 o 
   1   5   4      215.60      173.94     26.62 o 
   3   5   4      204.36      276.65     41.94 o 
   5   5   4      979.72      877.14     94.34 o 
   7   5   4      613.19      677.63     33.63 o 
   9   5   4     1444.78     1434.23     58.07 o 
  11   5   4       84.26      118.40     19.63 o 
  13   5   4      149.66      141.47     15.82 o 
 -14   6   4      711.33      727.53     37.90 o 
 -12   6   4     1656.86     1720.85     51.55 o 
 -10   6   4      102.05      141.60     20.11 o 
  -8   6   4     4550.57     4744.00     76.22 o 
  -6   6   4     6240.19     6219.74    182.16 o 
  -4   6   4     2211.26     1912.85     94.86 o 
  -2   6   4     7090.42     6872.85    151.91 o 
   0   6   4       23.36       85.50     26.77 o 
   2   6   4     2775.52     2512.42    113.33 o 
   4   6   4     2042.40     2120.78    129.10 o 
   6   6   4     4665.62     4711.55    117.24 o 
   8   6   4     1139.87     1173.37     49.96 o 
  10   6   4      664.62      673.74     38.37 o 
  12   6   4      330.81      366.38     26.65 o 
 -13   7   4       22.41       35.34     13.61 o 
 -11   7   4     1063.97     1032.85     39.46 o 
  -9   7   4      814.83      775.67     33.74 o 
  -7   7   4      418.45      490.95     69.95 o 
  -5   7   4      364.69      394.05     51.66 o 
  -3   7   4        4.87        8.74     20.50 o 
  -1   7   4     1671.31     1723.41     89.02 o 
   1   7   4     2200.40     2110.48    104.48 o 
   3   7   4     1292.68     1269.98     88.74 o 
   5   7   4     4237.41     4754.64    232.03 o 
   7   7   4      829.18      787.00     38.03 o 
   9   7   4       87.41       94.61     24.00 o 
  11   7   4      846.55      843.28     45.29 o 
  13   7   4       58.17       40.41     13.88 o 
 -14   8   4      747.81      700.61     35.95 o 
 -12   8   4      620.35      600.21     32.76 o 
 -10   8   4      718.56      730.26     32.68 o 
  -8   8   4     1242.01     1313.63     43.14 o 
  -6   8   4     7063.14     6545.67    275.54 o 
  -4   8   4     8266.41     7580.42    226.25 o 
  -2   8   4     4836.42     4861.75    157.48 o 
   0   8   4     8186.50     8304.57    206.53 o 
   2   8   4     3521.23     3531.45    136.73 o 
   4   8   4     9480.37     9361.95    268.73 o 
   6   8   4     7402.27     7861.53    128.34 o 
   8   8   4     1952.84     1986.55     70.19 o 
  10   8   4     2650.01     2644.43     75.59 o 
  12   8   4      278.51      292.72     21.55 o 
 -13   9   4     1137.78     1090.33     38.17 o 
 -11   9   4      270.88      289.56     21.26 o 
  -9   9   4       76.55      101.46     19.29 o 
  -7   9   4     4242.95     4310.88    101.29 o 
  -5   9   4      496.45      430.66     56.26 o 
  -3   9   4     6432.70     6166.10    199.04 o 
  -1   9   4     5185.64     5018.25    153.54 o 
   1   9   4     3030.20     3104.95    130.46 o 
   3   9   4     1336.01     1207.97     88.93 o 
   5   9   4     7831.77     7978.02    139.00 o 
   7   9   4      999.94      962.00     41.35 o 
   9   9   4     2323.98     2453.63     70.40 o 
  11   9   4      547.70      576.12     29.90 o 
 -14  10   4       42.23       53.31     17.26 o 
 -12  10   4      393.83      312.07     23.90 o 
 -10  10   4     1810.12     1828.82     51.89 o 
  -8  10   4      671.42      552.17     35.09 o 
  -6  10   4     1188.46     1218.14     41.98 o 
  -4  10   4       13.68       48.51     30.10 o 
  -2  10   4     2291.69     2348.17    123.09 o 
   0  10   4     3020.95     2985.21    125.85 o 
   2  10   4     1714.09     1690.70     97.29 o 
   4  10   4      311.24      263.43     26.90 o 
   6  10   4      728.54      692.43     37.67 o 
   8  10   4      275.55      306.30     28.77 o 
  10  10   4      689.66      727.89     46.07 o 
  12  10   4      479.38      377.63     32.47 o 
 -13  11   4      409.01      338.28     24.40 o 
 -11  11   4      174.21      199.73     25.01 o 
  -9  11   4      103.29      142.32     22.46 o 
  -7  11   4     6254.46     6263.56    100.02 o 
  -5  11   4     2538.84     2655.50     64.11 o 
  -3  11   4     3884.69     3937.11    128.73 o 
  -1  11   4     4293.71     4248.67    154.49 o 
   1  11   4      891.41      855.95     75.70 o 
   3  11   4     3385.70     3557.98     68.04 o 
   5  11   4     7408.47     7370.37    144.06 o 
   7  11   4     2639.14     2699.87     74.84 o 
   9  11   4      646.63      724.55     42.56 o 
  11  11   4      461.11      469.68     30.90 o 
 -12  12   4      102.74      126.44     16.13 o 
 -10  12   4      403.90      398.64     31.60 o 
  -8  12   4      251.71      282.58     26.75 o 
  -6  12   4     2915.93     2800.92     75.28 o 
  -4  12   4     5734.97     5600.52     78.73 o 
  -2  12   4     1313.93     1319.67     36.91 o 
   0  12   4     5391.36     5485.14     76.85 o 
   2  12   4     2778.52     2858.40     64.09 o 
   4  12   4     7686.79     7917.45    134.16 o 
   6  12   4     3095.50     3287.54     82.39 o 
   8  12   4     1669.08     1653.62     59.84 o 
  10  12   4     1331.98     1357.33     55.03 o 
 -11  13   4       74.08       77.67     13.95 o 
  -9  13   4      262.21      223.76     25.25 o 
  -7  13   4        4.23       20.88     16.55 o 
  -5  13   4      983.64      989.43     47.27 o 
  -3  13   4      151.62      129.90     16.42 o 
  -1  13   4     1761.00     1852.77     46.20 o 
   1  13   4       37.26       79.27     19.94 o 
   3  13   4      256.62      230.89     22.85 o 
   5  13   4       51.30       52.20     18.55 o 
   7  13   4      111.77      138.19     22.50 o 
   9  13   4       22.81       11.25     14.36 o 
  11  13   4       67.53       55.21     20.50 o 
 -12  14   4      828.50      716.47     68.61 o 
 -10  14   4      375.31      360.17     30.63 o 
  -8  14   4      511.13      508.80     34.24 o 
  -6  14   4      304.18      271.51     28.09 o 
  -4  14   4     1125.95     1103.93     45.58 o 
  -2  14   4     1947.13     1806.52     45.36 o 
   0  14   4     2123.82     1996.97     53.53 o 
   2  14   4     3427.93     3440.52     79.92 o 
   4  14   4      863.45     1020.68     50.18 o 
   6  14   4      200.94      217.36     24.98 o 
   8  14   4      872.62      925.16     41.68 o 
  10  14   4      495.59      537.95     41.13 o 
 -11  15   4       23.75       36.07     17.42 o 
  -9  15   4      170.93      180.93     21.29 o 
  -7  15   4       35.34       22.47     18.78 o 
  -5  15   4      124.93      113.89     20.11 o 
  -3  15   4      183.10      145.98     19.18 o 
  -1  15   4     2291.41     2098.96     54.13 o 
   1  15   4        1.81       15.82     15.56 o 
   3  15   4      592.87      626.77     40.51 o 
   5  15   4       34.26       41.36     15.79 o 
   7  15   4      153.55      160.27     21.90 o 
   9  15   4        9.57      -13.88     13.88 o 
 -10  16   4        0.34      -13.96     13.96 o 
  -8  16   4       82.11       66.23     16.66 o 
  -6  16   4      129.34      130.30     23.90 o 
  -4  16   4       12.82       29.96     16.35 o 
  -2  16   4        0.50        8.01     13.99 o 
   0  16   4       29.46       53.12     14.73 o 
   2  16   4      251.26      273.90     23.56 o 
   4  16   4      141.83      161.93     19.55 o 
   6  16   4       32.10       62.66     15.85 o 
   8  16   4        3.44        5.04      9.84 o 
  -9  17   4     1172.60     1070.40     43.86 o 
  -7  17   4      405.08      400.94     28.46 o 
  -5  17   4      529.51      568.69     31.73 o 
  -3  17   4      642.91      589.46     36.77 o 
  -1  17   4     4479.33     4352.54     76.61 o 
   1  17   4     2258.58     2387.34     58.69 o 
   3  17   4     2376.05     2484.70     60.38 o 
   5  17   4      602.04      573.83     26.96 o 
   7  17   4     1116.83     1205.81     38.27 o 
  -8  18   4        2.60        0.87     13.68 o 
  -6  18   4       86.65       95.45     19.27 o 
  -4  18   4      215.48      185.42     26.97 o 
  -2  18   4      353.24      313.99     25.30 o 
   0  18   4       93.04       82.87     14.95 o 
   2  18   4      546.41      582.55     29.54 o 
   4  18   4      103.82      116.98     14.71 o 
   6  18   4      153.63      164.09     17.59 o 
  -7  19   4       28.39       46.63     18.60 o 
  -5  19   4       97.56       87.64     15.57 o 
  -3  19   4       33.80       24.41     14.71 o 
  -1  19   4        2.72       -2.77     11.73 o 
   1  19   4       55.85       77.43     13.81 o 
   3  19   4      144.17      136.00     14.35 o 
   5  19   4      113.25      117.78     14.58 o 
  -4  20   4      172.82      144.04     13.60 o 
  -2  20   4      104.55      138.23     19.64 o 
   0  20   4      270.29      279.08     21.57 o 
   2  20   4       90.96       87.78     11.41 o 
   4  20   4      378.24      342.42     19.77 o 
  -3  21   4       83.51       98.18     19.19 o 
  -1  21   4      428.13      415.00     24.43 o 
   1  21   4       48.90       51.09     13.70 o 
 -15   1   5       17.40       28.34     14.18 o 
 -13   1   5       58.88       42.82     15.91 o 
 -11   1   5     1901.08     1876.18     52.42 o 
  -9   1   5        6.39       26.13     15.65 o 
  -7   1   5        0.98        6.82     32.78 o 
  -5   1   5      133.66      111.21     23.30 o 
  -3   1   5       15.52       33.88     14.35 o 
  -1   1   5     5014.76     5098.26     95.34 o 
   1   1   5     2987.86     3127.47     84.67 o 
   3   1   5        2.06       -8.25     31.40 o 
   5   1   5        6.12       66.90     37.05 o 
   7   1   5       68.50       79.61     18.74 o 
   9   1   5      107.50       87.06     19.13 o 
  11   1   5      600.50      569.92     30.87 o 
  13   1   5        0.45        3.70     10.47 o 
 -14   2   5       49.18       57.71     13.23 o 
 -12   2   5      138.17      186.79     21.55 o 
 -10   2   5       19.57        0.45     23.18 o 
  -8   2   5     1550.22     1486.19    126.09 o 
  -6   2   5     2082.49     2232.89     97.43 o 
  -4   2   5     1819.07     1933.73     74.00 o 
  -2   2   5        4.46       29.07     16.88 o 
   0   2   5     8295.69     8612.97    132.05 o 
   2   2   5     2540.79     2914.48    106.51 o 
   4   2   5       16.02       27.84     23.83 o 
   6   2   5       16.74      -40.32     40.32 o 
   8   2   5        3.40       -0.61     20.05 o 
  10   2   5      256.20      248.91     22.51 o 
  12   2   5        0.03        4.04     15.55 o 
 -15   3   5       19.45        4.89     16.58 o 
 -13   3   5      197.66      192.67     19.85 o 
 -11   3   5     1604.64     1671.91     53.55 o 
  -9   3   5      104.86      105.20     18.53 o 
  -7   3   5     3141.78     3283.40    158.43 o 
  -5   3   5      113.06       98.87     25.35 o 
  -3   3   5     3645.65     3597.96     87.56 o 
  -1   3   5     1598.49     1682.52     54.36 o 
   1   3   5     2784.28     2942.86     91.99 o 
   3   3   5     2203.49     2381.21    103.12 o 
   5   3   5      232.35      263.00     54.68 o 
   7   3   5      277.98      261.73     23.99 o 
   9   3   5      279.17      234.82     23.19 o 
  11   3   5      397.00      362.01     24.79 o 
  13   3   5        0.66       -6.16     11.65 o 
 -14   4   5       62.02       59.03     13.14 o 
 -12   4   5        0.27       10.09     14.62 o 
 -10   4   5      214.05      201.53     26.51 o 
  -8   4   5     1579.48     1666.73     49.83 o 
  -6   4   5      840.52      898.42     66.69 o 
  -4   4   5      305.60      285.43     38.27 o 
  -2   4   5     1376.90     1491.34     61.19 o 
   0   4   5     1364.88     1587.67     65.70 o 
   2   4   5      799.55      932.52     75.68 o 
   4   4   5      170.63      164.38     43.34 o 
   6   4   5       99.96      124.62     20.19 o 
   8   4   5       85.62       75.83     27.97 o 
  10   4   5        1.45        6.97     16.97 o 
  12   4   5      124.04      117.15     17.28 o 
 -15   5   5      181.66      195.63     18.62 o 
 -13   5   5      647.69      669.32     34.41 o 
 -11   5   5     3095.30     3056.02     75.35 o 
  -9   5   5      165.37      139.01     25.01 o 
  -7   5   5        0.42        4.85     25.65 o 
  -5   5   5      381.93      470.99     50.40 o 
  -3   5   5       17.19       48.76     21.86 o 
  -1   5   5     3959.51     4048.94    125.63 o 
   1   5   5     4180.68     4366.94    147.62 o 
   3   5   5       46.08       23.45     32.52 o 
   5   5   5      339.05      329.34     50.16 o 
   7   5   5      388.25      394.30     31.46 o 
   9   5   5       53.79       64.22     18.16 o 
  11   5   5     1242.76     1200.70     42.66 o 
  13   5   5       91.52       99.85     14.94 o 
 -14   6   5       80.33       56.82     14.03 o 
 -12   6   5      553.64      605.96     31.31 o 
 -10   6   5      736.59      713.37     35.73 o 
  -8   6   5     2331.73     2327.30     50.34 o 
  -6   6   5      234.47      222.07     45.60 o 
  -4   6   5      494.24      618.14     58.49 o 
  -2   6   5     5924.39     6457.77    159.82 o 
   0   6   5    16467.07    17392.34    354.56 o 
   2   6   5     7520.87     8396.74    318.16 o 
   4   6   5      490.79      381.97     70.94 o 
   6   6   5       26.87       47.40     17.19 o 
   8   6   5     1054.23      990.55     45.60 o 
  10   6   5      763.15      811.01     41.20 o 
  12   6   5      263.95      255.20     20.40 o 
 -13   7   5        1.12       -5.37     12.23 o 
 -11   7   5      336.26      346.51     26.37 o 
  -9   7   5        6.81       -5.92     14.77 o 
  -7   7   5      262.88      263.67     21.13 o 
  -5   7   5      275.26      226.67     38.83 o 
  -3   7   5     2423.97     2362.16     92.75 o 
  -1   7   5     2208.50     2370.81    111.88 o 
   1   7   5     3299.40     3641.75    145.53 o 
   3   7   5      345.91      348.58     58.86 o 
   5   7   5     1169.51     1242.19     41.27 o 
   7   7   5        4.15       21.53     24.26 o 
   9   7   5      217.18      203.31     22.98 o 
  11   7   5      211.05      206.35     19.47 o 
 -14   8   5       72.27      105.14     19.87 o 
 -12   8   5       67.27       60.29     14.29 o 
 -10   8   5      170.58      162.72     18.31 o 
  -8   8   5      324.07      310.80     23.55 o 
  -6   8   5     4824.97     4864.68    115.75 o 
  -4   8   5      180.87      111.84     31.27 o 
  -2   8   5     1688.01     1498.52     87.58 o 
   0   8   5     1240.05     1216.77     90.93 o 
   2   8   5     2152.57     2149.24    122.47 o 
   4   8   5      971.15     1128.71     43.81 o 
   6   8   5      752.22      750.45     37.04 o 
   8   8   5      510.46      520.19     32.94 o 
  10   8   5        5.44       24.11     15.00 o 
  12   8   5        1.23       16.59     11.82 o 
 -13   9   5       52.10       52.83     12.13 o 
 -11   9   5      348.14      328.16     23.23 o 
  -9   9   5      218.99      192.50     19.75 o 
  -7   9   5       53.99       74.22     16.36 o 
  -5   9   5     3514.01     3664.77     93.90 o 
  -3   9   5       16.60       20.93     29.14 o 
  -1   9   5     1742.01     1689.21    104.73 o 
   1   9   5      283.78      252.25     46.58 o 
   3   9   5       24.50       63.23     16.96 o 
   5   9   5     3471.39     3542.84     68.66 o 
   7   9   5       44.28       27.09     15.32 o 
   9   9   5       73.71       67.59     17.98 o 
  11   9   5      233.24      244.90     24.61 o 
 -12  10   5      144.92      145.60     21.56 o 
 -10  10   5       48.68       73.03     16.86 o 
  -8  10   5      714.39      642.36     35.76 o 
  -6  10   5       41.67       52.00     17.50 o 
  -4  10   5     1039.45     1008.54     37.59 o 
  -2  10   5        0.56      -31.02     31.44 o 
   0  10   5       18.82      -10.25     32.47 o 
   2  10   5      110.57       99.48     17.16 o 
   4  10   5      633.30      609.40     30.09 o 
   6  10   5      151.26      159.56     20.84 o 
   8  10   5       22.95       25.01     15.42 o 
  10  10   5       41.22       40.45     15.89 o 
 -13  11   5      816.32      760.92     35.36 o 
 -11  11   5      286.72      255.18     25.62 o 
  -9  11   5     1226.99     1208.09     44.32 o 
  -7  11   5      587.03      584.96     34.23 o 
  -5  11   5     6699.30     6913.52    115.54 o 
  -3  11   5     3235.49     3128.12     57.29 o 
  -1  11   5     5375.48     5729.56     86.99 o 
   1  11   5     1542.14     1561.24     43.99 o 
   3  11   5     2892.21     2976.33     65.35 o 
   5  11   5     3106.92     3312.33     74.35 o 
   7  11   5     1688.04     1716.48     55.14 o 
   9  11   5      560.01      557.08     36.07 o 
  11  11   5      286.85      275.75     27.58 o 
 -12  12   5      125.89      122.51     20.05 o 
 -10  12   5      356.34      319.85     27.31 o 
  -8  12   5      449.65      514.28     34.89 o 
  -6  12   5     6490.39     6368.75    107.46 o 
  -4  12   5     3186.09     3279.95     61.36 o 
  -2  12   5      717.54      742.51     29.38 o 
   0  12   5     1445.04     1486.08     41.49 o 
   2  12   5      510.05      547.91     30.22 o 
   4  12   5     2398.14     2556.00     69.88 o 
   6  12   5     3528.59     3801.21     90.49 o 
   8  12   5      395.49      427.44     38.98 o 
  10  12   5      323.52      312.76     24.29 o 
 -11  13   5      236.71      246.30     24.76 o 
  -9  13   5      627.12      614.88     33.71 o 
  -7  13   5      708.85      660.13     38.33 o 
  -5  13   5      546.72      553.87     36.37 o 
  -3  13   5     2471.86     2510.84     62.43 o 
  -1  13   5      463.94      421.77     23.54 o 
   1  13   5     4177.03     4093.42     72.45 o 
   3  13   5      651.57      654.20     37.22 o 
   5  13   5        7.61        4.44     18.70 o 
   7  13   5      130.04      130.31     25.74 o 
   9  13   5      277.71      299.37     28.26 o 
 -10  14   5       86.90       69.24     17.93 o 
  -8  14   5       31.86       33.41     15.14 o 
  -6  14   5      586.12      560.92     34.78 o 
  -4  14   5      610.15      605.71     37.33 o 
  -2  14   5        9.31       18.64     13.96 o 
   0  14   5      698.49      714.94     30.97 o 
   2  14   5        6.66       23.20     16.73 o 
   4  14   5      211.72      247.55     25.62 o 
   6  14   5      945.45      982.52     40.20 o 
   8  14   5       74.36       67.67     20.58 o 
 -11  15   5      399.88      353.23     39.55 o 
  -9  15   5       56.16       66.62     16.34 o 
  -7  15   5      467.00      434.21     32.41 o 
  -5  15   5      309.97      316.73     28.26 o 
  -3  15   5      535.51      515.08     28.89 o 
  -1  15   5      695.49      653.55     31.04 o 
   1  15   5      116.55      109.45     19.27 o 
   3  15   5      406.63      437.04     28.45 o 
   5  15   5       72.26       69.48     17.26 o 
   7  15   5      655.31      678.99     30.56 o 
   9  15   5      138.62      138.10     32.38 o 
 -10  16   5       32.97       22.49     16.02 o 
  -8  16   5       11.34       31.31     17.23 o 
  -6  16   5      487.07      495.12     32.94 o 
  -4  16   5      251.25      233.50     24.77 o 
  -2  16   5      129.79      127.82     18.15 o 
   0  16   5      280.86      299.66     24.15 o 
   2  16   5      222.75      197.84     19.71 o 
   4  16   5      247.09      297.79     23.43 o 
   6  16   5      365.06      401.36     30.25 o 
   8  16   5       18.47        1.23     10.75 o 
  -9  17   5      238.20      245.61     18.93 o 
  -7  17   5     1988.27     1990.65     63.88 o 
  -5  17   5     1464.62     1452.93     46.90 o 
  -3  17   5      807.82      826.46     42.16 o 
  -1  17   5      372.37      401.14     27.49 o 
   1  17   5     1125.38     1240.45     39.44 o 
   3  17   5      455.40      527.10     26.71 o 
   5  17   5     2151.32     2284.49     47.57 o 
   7  17   5      885.26      917.48     31.73 o 
  -8  18   5      193.42      191.97     22.58 o 
  -6  18   5       51.88       54.23     15.76 o 
  -4  18   5      447.24      450.11     28.52 o 
  -2  18   5      528.30      555.75     32.98 o 
   0  18   5      119.25      109.43     15.38 o 
   2  18   5      632.21      645.55     28.81 o 
   4  18   5      125.15      152.65     14.21 o 
   6  18   5       44.26       39.66     10.35 o 
  -7  19   5        1.29       21.07     18.60 o 
  -5  19   5      972.25      851.89     36.53 o 
  -3  19   5       12.81        5.90     11.79 o 
  -1  19   5      225.17      218.05     19.34 o 
   1  19   5      222.51      234.87     18.88 o 
   3  19   5      417.48      409.29     19.37 o 
   5  19   5      244.18      230.25     26.22 o 
  -4  20   5      996.59      923.87     37.15 o 
  -2  20   5     1921.41     1909.86     50.59 o 
   0  20   5     3453.65     3403.95     57.07 o 
   2  20   5     1457.45     1392.35     44.96 o 
 -14   0   6     1349.15     1348.52     59.73 o 
 -12   0   6     3237.66     3395.35    105.59 o 
 -10   0   6    10383.61    10883.45    191.14 o 
  -8   0   6      456.64      583.54     45.29 o 
  -6   0   6     1360.76     1245.85    117.00 o 
  -4   0   6     4523.53     4066.83    258.70 o 
  -2   0   6      148.74       83.99     28.46 o 
   0   0   6    25378.64    24538.07    385.89 o 
   2   0   6    13164.81    14070.10    432.31 o 
   4   0   6      528.08      390.29    117.37 o 
   6   0   6     2911.37     3041.42     92.03 o 
   8   0   6     3224.81     3090.85    102.77 o 
  10   0   6     5110.81     5440.94    171.74 o 
  12   0   6     5148.21     5036.89    193.00 o 
 -15   1   6       24.05       45.21     14.74 o 
 -13   1   6       20.22       23.93     15.90 o 
 -11   1   6        0.21        4.28     14.59 o 
  -9   1   6      652.09      725.30     30.70 o 
  -7   1   6     2619.13     2563.43    158.51 o 
  -5   1   6     4511.12     4359.69    145.93 o 
  -3   1   6     3324.45     3399.78    105.39 o 
  -1   1   6      116.86      117.59     20.70 o 
   1   1   6      256.76      231.47     28.28 o 
   3   1   6     2882.34     3303.55    135.71 o 
   5   1   6      153.51      290.25     48.83 o 
   7   1   6      655.54      676.72     32.83 o 
   9   1   6      348.10      344.67     36.08 o 
  11   1   6        0.32       -0.22     14.68 o 
 -14   2   6       17.43       22.48     12.33 o 
 -12   2   6        5.79       15.94     16.60 o 
 -10   2   6      167.15      160.63     20.27 o 
  -8   2   6      180.03      206.68     20.33 o 
  -6   2   6       17.42       38.74     30.28 o 
  -4   2   6      334.50      369.15     35.68 o 
  -2   2   6     5178.37     5262.43    109.87 o 
   0   2   6        1.75       20.49     17.67 o 
   2   2   6     2535.28     2706.76    102.48 o 
   4   2   6      108.60      166.78     36.81 o 
   6   2   6      470.67      492.10     31.65 o 
   8   2   6      317.01      317.89     27.88 o 
  10   2   6        1.58       15.44     15.76 o 
  12   2   6     1046.81      946.97     34.67 o 
 -15   3   6     1269.90     1194.45     48.32 o 
 -13   3   6     1064.03     1035.61     39.70 o 
 -11   3   6     2885.94     3105.51     70.79 o 
  -9   3   6     6771.45     6904.38     88.97 o 
  -7   3   6     4467.23     4150.27    263.88 o 
  -5   3   6     5066.67     4822.10    141.45 o 
  -3   3   6     8379.42     8110.70    159.06 o 
  -1   3   6     7752.63     7999.88    155.93 o 
   1   3   6    12370.92    12767.68    399.92 o 
   3   3   6     6772.35     6913.45    254.62 o 
   5   3   6     9436.41    10122.46    164.89 o 
   7   3   6     6326.79     6190.88    188.65 o 
   9   3   6     2996.53     3145.80     66.44 o 
  11   3   6     2248.92     2323.07     64.50 o 
 -14   4   6       12.87       18.55     12.24 o 
 -12   4   6        0.73       13.42     13.86 o 
 -10   4   6      876.75      996.35     41.54 o 
  -8   4   6     1758.80     1790.02     45.49 o 
  -6   4   6       93.92       58.40     38.46 o 
  -4   4   6       55.86       52.00     18.32 o 
  -2   4   6     3637.14     3555.97    119.73 o 
   0   4   6     1124.71     1130.95     80.34 o 
   2   4   6      341.84      268.62     69.77 o 
   4   4   6      564.97      640.01    104.44 o 
   6   4   6      110.34       81.48     19.26 o 
   8   4   6       27.74       10.14     21.24 o 
  10   4   6      100.68       75.72     15.50 o 
  12   4   6      123.50       99.50     14.04 o 
 -15   5   6      224.88      241.42     36.88 o 
 -13   5   6       12.32        5.11     14.01 o 
 -11   5   6      630.65      687.70     36.89 o 
  -9   5   6      123.40      140.48     24.72 o 
  -7   5   6       30.21       64.96     17.62 o 
  -5   5   6      100.03       83.36     30.44 o 
  -3   5   6      201.99      129.90     25.51 o 
  -1   5   6       55.96       45.11     26.71 o 
   1   5   6      278.25      168.73     32.79 o 
   3   5   6        8.95       11.88     33.71 o 
   5   5   6      203.53      230.90     23.37 o 
   7   5   6     1627.66     1673.78     59.59 o 
   9   5   6       29.03       49.97     15.82 o 
  11   5   6      771.39      778.34     33.66 o 
 -14   6   6      503.52      447.53     22.58 o 
 -12   6   6      435.94      450.48     30.74 o 
 -10   6   6      394.51      457.69     27.78 o 
  -8   6   6      933.75      867.51     33.11 o 
  -6   6   6     2545.50     2190.65    119.03 o 
  -4   6   6     5835.34     5643.66    223.13 o 
  -2   6   6     1311.64     1027.31     64.60 o 
   0   6   6      406.68      400.79     58.80 o 
   2   6   6     3338.71     3222.69    164.17 o 
   4   6   6     2395.32     2317.85     63.20 o 
   6   6   6     4107.50     3929.61     78.33 o 
   8   6   6     2014.22     1986.41     58.90 o 
  10   6   6      404.11      421.25     27.22 o 
  12   6   6      744.53      692.68     43.43 o 
 -13   7   6      347.92      355.81     21.26 o 
 -11   7   6       11.10       37.53     19.18 o 
  -9   7   6      301.03      295.14     24.63 o 
  -7   7   6       11.92       30.89     14.63 o 
  -5   7   6     1949.45     1986.40    114.69 o 
  -3   7   6       68.54      126.71     35.12 o 
  -1   7   6     1240.11      954.09     83.50 o 
   1   7   6      431.91      368.67     60.53 o 
   3   7   6       32.69       95.44     30.00 o 
   5   7   6       10.89       10.07     25.84 o 
   7   7   6     1736.73     1625.14     50.13 o 
   9   7   6     1324.00     1345.53     45.75 o 
  11   7   6        0.47       10.57     12.19 o 
 -14   8   6      637.18      500.58     45.86 o 
 -12   8   6     1291.96     1265.51     38.76 o 
 -10   8   6     1761.36     1839.03     57.11 o 
  -8   8   6     1904.18     1881.62     49.83 o 
  -6   8   6     8126.51     8660.85    175.19 o 
  -4   8   6     8423.18     7942.61    214.70 o 
  -2   8   6     6265.09     6249.88    188.27 o 
   0   8   6     3050.51     3113.17    154.93 o 
   2   8   6     2368.45     2508.41     97.71 o 
   4   8   6     2691.82     2766.38     61.04 o 
   6   8   6     4802.36     4873.13     86.27 o 
   8   8   6      676.19      759.63     36.41 o 
  10   8   6      803.52      782.16     31.19 o 
 -13   9   6      255.21      269.37     28.41 o 
 -11   9   6     1383.40     1495.26     54.82 o 
  -9   9   6      656.75      737.43     35.45 o 
  -7   9   6      467.44      445.49     26.88 o 
  -5   9   6     6378.94     6574.94    121.60 o 
  -3   9   6     2835.30     2843.96     75.98 o 
  -1   9   6     2161.58     1990.58    117.60 o 
   1   9   6     2259.37     2307.23     55.47 o 
   3   9   6     1090.17     1158.47     41.80 o 
   5   9   6      243.16      236.53     24.04 o 
   7   9   6     2509.99     2633.00     65.40 o 
   9   9   6       67.36       66.05     18.18 o 
  11   9   6      503.23      467.85     34.83 o 
 -12  10   6      152.91      141.79     19.91 o 
 -10  10   6     1524.06     1539.67     49.91 o 
  -8  10   6      176.76      179.01     22.44 o 
  -6  10   6      699.07      727.91     33.13 o 
  -4  10   6      412.00      421.84     24.66 o 
  -2  10   6       72.40       99.75     15.23 o 
   0  10   6     4110.71     4137.62     70.40 o 
   2  10   6      414.53      449.80     27.75 o 
   4  10   6     1917.57     1949.94     55.12 o 
   6  10   6        9.82       21.66     16.91 o 
   8  10   6      557.68      598.24     33.82 o 
  10  10   6      871.05      887.08     44.91 o 
 -13  11   6      173.90      124.93     41.30 o 
 -11  11   6      768.01      831.21     41.84 o 
  -9  11   6      881.25      919.60     41.40 o 
  -7  11   6     1425.21     1506.96     53.08 o 
  -5  11   6    11353.65    11380.48    233.29 o 
  -3  11   6     2711.02     2831.00     55.51 o 
  -1  11   6     1114.73     1047.92     34.00 o 
   1  11   6     2807.87     2702.46     72.08 o 
   3  11   6     1940.30     1945.49     55.89 o 
   5  11   6     3304.24     3380.55     79.06 o 
   7  11   6     1718.55     1785.32     53.28 o 
   9  11   6      386.94      403.38     35.48 o 
 -12  12   6      379.82      343.17     23.68 o 
 -10  12   6     1332.98     1422.71     47.84 o 
  -8  12   6     2193.18     2278.04     66.72 o 
  -6  12   6     4212.88     4474.87     90.32 o 
  -4  12   6     3932.48     3878.34     65.43 o 
  -2  12   6     4198.49     4273.37     82.53 o 
   0  12   6     2647.49     2709.58     74.58 o 
   2  12   6     1473.12     1463.86     48.97 o 
   4  12   6     2045.37     2107.48     59.76 o 
   6  12   6     2071.14     2188.05     63.46 o 
   8  12   6      299.65      330.17     28.94 o 
  10  12   6      117.50      118.35     16.40 o 
 -11  13   6      152.60      139.65     19.17 o 
  -9  13   6       11.37        4.43     17.05 o 
  -7  13   6       55.44       44.01     18.27 o 
  -5  13   6      302.42      296.41     25.90 o 
  -3  13   6       54.66       17.19     15.05 o 
  -1  13   6       37.83       26.72     16.14 o 
   1  13   6      677.13      676.32     30.68 o 
   3  13   6      368.62      343.30     25.97 o 
   5  13   6      165.69      233.16     24.04 o 
   7  13   6      486.79      515.36     36.37 o 
   9  13   6       29.78       -4.49     18.15 o 
 -10  14   6      967.88     1044.73     44.23 o 
  -8  14   6     1250.54     1210.94     44.81 o 
  -6  14   6       75.66       69.13     17.46 o 
  -4  14   6      778.53      809.80     39.48 o 
  -2  14   6     2117.33     2014.66     52.53 o 
   0  14   6     2196.23     2323.87     56.03 o 
   2  14   6     1058.87     1023.27     39.48 o 
   4  14   6      506.34      523.08     29.84 o 
   6  14   6       85.99       82.05     14.41 o 
   8  14   6      575.75      595.86     29.20 o 
  -9  15   6       27.75       43.42     13.75 o 
  -7  15   6       85.93      100.81     19.88 o 
  -5  15   6      297.33      250.60     27.12 o 
  -3  15   6      124.49      150.62     18.70 o 
  -1  15   6        6.85       35.96     14.31 o 
   1  15   6     1222.09     1172.69     41.36 o 
   3  15   6       14.22       19.16     13.84 o 
   5  15   6      251.09      268.72     20.51 o 
   7  15   6       38.61       56.36     13.25 o 
 -10  16   6      547.99      386.35     44.69 o 
  -8  16   6       76.51       65.69     18.09 o 
  -6  16   6       89.12       91.58     17.10 o 
  -4  16   6       84.80       89.50     17.15 o 
  -2  16   6       19.20       28.32     13.41 o 
   0  16   6      664.43      689.60     31.73 o 
   2  16   6      135.56      149.43     16.51 o 
   4  16   6      286.40      313.16     21.98 o 
   6  16   6       63.82       68.78     12.20 o 
  -7  17   6     1249.47     1141.28     60.13 o 
  -5  17   6      689.42      676.17     36.84 o 
  -3  17   6     1545.08     1571.26     53.33 o 
  -1  17   6     1179.14     1235.62     39.97 o 
   1  17   6     2772.58     2720.10     54.12 o 
   3  17   6     1003.60     1058.89     35.43 o 
   5  17   6      268.21      262.94     15.67 o 
  -6  18   6      316.53      277.82     21.23 o 
  -4  18   6       27.77       27.15     14.85 o 
  -2  18   6       47.22       31.53     13.54 o 
   0  18   6      485.95      425.33     22.21 o 
   2  18   6       46.31       58.05     11.69 o 
   4  18   6       31.38       43.54      8.75 o 
  -5  19   6       34.99       26.76     12.09 o 
  -3  19   6      166.17      166.40     17.08 o 
  -1  19   6       48.95       35.40     11.71 o 
   1  19   6        0.29       -9.93      9.93 o 
   3  19   6       13.24       17.49      9.49 o 
  -2  20   6       59.05       58.81     16.86 o 
   0  20   6      180.08      148.17     14.55 o 
 -15   1   7       44.84       65.04     13.18 o 
 -13   1   7      107.43      113.14     25.13 o 
 -11   1   7      531.18      556.60     28.97 o 
  -9   1   7     1224.08     1145.86     42.59 o 
  -7   1   7        0.06        6.87     18.59 o 
  -5   1   7      322.92      328.90     48.17 o 
  -3   1   7      494.30      541.00     59.01 o 
  -1   1   7     3945.48     4233.19    120.77 o 
   1   1   7     3341.14     3625.61    137.61 o 
   3   1   7       28.76       59.28     43.44 o 
   5   1   7        3.23       26.94     18.12 o 
   7   1   7       82.68      100.46     20.36 o 
   9   1   7      210.50      224.25     23.57 o 
  11   1   7       41.78       51.38     11.69 o 
 -14   2   7        8.66       12.91     13.25 o 
 -12   2   7       36.68       26.85     15.58 o 
 -10   2   7     1419.62     1457.98     46.80 o 
  -8   2   7      214.28      198.94     18.71 o 
  -6   2   7      824.42      695.03     79.54 o 
  -4   2   7     1808.77     1676.87     98.51 o 
  -2   2   7     3068.35     3054.96    123.09 o 
   0   2   7       72.91       79.64     25.91 o 
   2   2   7      419.50      438.52     84.47 o 
   4   2   7       35.95       69.97     22.83 o 
   6   2   7      513.76      490.52     30.66 o 
   8   2   7       38.87       53.27     18.33 o 
  10   2   7       16.21       13.32     13.50 o 
  12   2   7      104.19      108.02     10.38 o 
 -15   3   7       12.19       -8.89     20.39 o 
 -13   3   7      183.88      151.61     18.56 o 
 -11   3   7      185.08      166.57     20.80 o 
  -9   3   7     2505.27     2469.54     56.62 o 
  -7   3   7      201.63      158.94     18.57 o 
  -5   3   7        0.70       26.93     27.12 o 
  -3   3   7        0.94       12.55     21.03 o 
  -1   3   7      600.16      646.97     79.26 o 
   1   3   7      207.17      154.21     45.28 o 
   3   3   7       78.94       56.95     43.43 o 
   5   3   7      555.13      556.55     31.60 o 
   7   3   7        1.95      -14.89     17.70 o 
   9   3   7       10.47       27.52     16.22 o 
  11   3   7      113.81      117.30     13.95 o 
 -14   4   7       27.22       13.89     18.72 o 
 -12   4   7        0.86       -1.56     15.90 o 
 -10   4   7     1413.71     1421.34     48.05 o 
  -8   4   7      262.86      273.05     22.89 o 
  -6   4   7     1256.92     1329.74     64.98 o 
  -4   4   7     2202.81     2108.36    127.20 o 
  -2   4   7      988.00      936.04     73.30 o 
   0   4   7      701.64      672.84     80.77 o 
   2   4   7      193.31      105.60     45.25 o 
   4   4   7       64.19       35.23     16.08 o 
   6   4   7      470.63      444.50     25.13 o 
   8   4   7      342.37      337.76     24.31 o 
  10   4   7      116.52      114.33     18.14 o 
 -13   5   7        0.09       -0.08     12.81 o 
 -11   5   7      196.82      211.82     22.17 o 
  -9   5   7     2768.92     2724.76     65.32 o 
  -7   5   7       24.40       32.24     13.96 o 
  -5   5   7      196.56      252.96     44.83 o 
  -3   5   7       31.17       41.16     28.57 o 
  -1   5   7     2769.80     2867.27    141.19 o 
   1   5   7     3134.22     3062.04    182.02 o 
   3   5   7       77.98       58.82     17.78 o 
   5   5   7      719.54      682.90     31.31 o 
   7   5   7       37.44       32.10     15.79 o 
   9   5   7       65.43       45.45     17.05 o 
  11   5   7       10.53        4.54     13.68 o 
 -14   6   7       99.05       85.28     14.30 o 
 -12   6   7     1597.46     1646.18     51.76 o 
 -10   6   7     3433.13     3425.10     73.15 o 
  -8   6   7      921.83      918.55     36.94 o 
  -6   6   7      841.78      796.58     31.66 o 
  -4   6   7      614.67      556.18     57.79 o 
  -2   6   7     4365.34     4271.71    162.99 o 
   0   6   7     3102.25     2880.75    174.74 o 
   2   6   7     1829.37     1825.36     65.13 o 
   4   6   7       65.42      119.74     20.20 o 
   6   6   7       90.94       79.31     17.59 o 
   8   6   7       16.01       29.85     14.47 o 
  10   6   7      190.08      199.22     22.55 o 
 -13   7   7        2.54       -5.26     11.65 o 
 -11   7   7        3.71       25.81     14.51 o 
  -9   7   7     1100.77     1160.55     44.41 o 
  -7   7   7      345.79      396.39     28.92 o 
  -5   7   7       89.27       74.07     14.89 o 
  -3   7   7       42.66       31.01     31.53 o 
  -1   7   7      216.07      151.85     43.78 o 
   1   7   7        2.23       12.10     19.47 o 
   3   7   7        0.22       21.10     15.16 o 
   5   7   7     3222.37     3093.52     75.64 o 
   7   7   7       54.36       52.15     18.11 o 
   9   7   7      378.75      352.53     23.03 o 
  11   7   7      298.72      261.27     27.81 o 
 -12   8   7      238.39      252.20     27.20 o 
 -10   8   7      116.84      110.09     18.58 o 
  -8   8   7      861.62      856.70     36.02 o 
  -6   8   7      177.74      169.28     26.47 o 
  -4   8   7     2284.32     2298.68     50.81 o 
  -2   8   7        3.68       35.84     19.28 o 
   0   8   7       23.05       21.39     19.50 o 
   2   8   7       47.60       43.87     16.29 o 
   4   8   7      361.41      363.28     24.42 o 
   6   8   7       97.57       96.93     17.77 o 
   8   8   7       73.35       82.13     18.84 o 
  10   8   7       14.59       39.69     14.78 o 
 -13   9   7        1.95       10.14     18.82 o 
 -11   9   7      376.66      369.93     28.20 o 
  -9   9   7      898.08      866.37     41.02 o 
  -7   9   7     1110.01     1195.23     44.98 o 
  -5   9   7     1407.07     1365.86     43.28 o 
  -3   9   7     1036.77     1060.21     36.12 o 
  -1   9   7     1032.77     1047.78     33.16 o 
   1   9   7     1143.72     1229.54     40.49 o 
   3   9   7      454.42      509.04     30.63 o 
   5   9   7       15.01       13.78     18.84 o 
   7   9   7      810.09      797.75     39.39 o 
   9   9   7       88.79       69.94     15.01 o 
 -12  10   7      146.97      141.65     25.42 o 
 -10  10   7       60.25       80.69     18.65 o 
  -8  10   7      158.84      141.37     20.01 o 
  -6  10   7     1076.17     1034.53     47.59 o 
  -4  10   7     1222.81     1168.36     36.77 o 
  -2  10   7       60.10       41.95     20.70 o 
   0  10   7        0.35      -14.24     15.53 o 
   2  10   7      208.08      193.34     31.76 o 
   4  10   7      131.92      146.17     21.25 o 
   6  10   7      286.64      291.01     27.54 o 
   8  10   7       96.55      130.64     22.82 o 
  10  10   7       51.90       65.78     37.07 o 
 -11  11   7      112.26       84.74     18.59 o 
  -9  11   7      913.61      955.76     42.10 o 
  -7  11   7     1472.13     1491.35     52.30 o 
  -5  11   7      608.84      675.22     37.40 o 
  -3  11   7     3646.17     3747.68     67.58 o 
  -1  11   7       91.24       77.22     28.84 o 
   1  11   7     1132.19     1118.51     43.38 o 
   3  11   7      319.41      364.47     26.57 o 
   5  11   7       73.99       75.18     16.12 o 
   7  11   7     1219.06     1306.05     47.61 o 
   9  11   7      140.14      142.76     23.49 o 
 -12  12   7      141.30      163.53     21.70 o 
 -10  12   7       65.79      102.40     19.31 o 
  -8  12   7     1011.30      969.54     43.12 o 
  -6  12   7      492.63      544.91     32.52 o 
  -4  12   7     4305.45     4281.93     79.17 o 
  -2  12   7      166.74      176.74     17.90 o 
   0  12   7        2.04        7.87     13.41 o 
   2  12   7      170.29      176.97     19.60 o 
   4  12   7     1052.06     1161.36     41.40 o 
   6  12   7      784.29      813.60     39.41 o 
   8  12   7      562.37      587.00     42.08 o 
 -11  13   7      588.89      576.33     32.50 o 
  -9  13   7      183.90      196.32     20.73 o 
  -7  13   7      127.27      131.29     21.01 o 
  -5  13   7       18.51       31.72     15.58 o 
  -3  13   7       14.35       24.46     13.50 o 
  -1  13   7     1255.46     1243.75     41.73 o 
   1  13   7      155.88      142.44     17.46 o 
   3  13   7      577.36      571.03     29.52 o 
   5  13   7      203.54      238.37     22.86 o 
   7  13   7       10.70        9.66     12.08 o 
 -10  14   7      133.85      151.22     24.31 o 
  -8  14   7      337.92      337.47     28.89 o 
  -6  14   7      106.32       98.69     20.30 o 
  -4  14   7     1775.36     1776.28     53.40 o 
  -2  14   7     1244.38     1233.54     40.28 o 
   0  14   7      169.24      175.69     17.67 o 
   2  14   7     1372.65     1516.57     45.34 o 
   4  14   7      508.95      607.39     32.43 o 
   6  14   7      721.52      789.21     32.57 o 
   8  14   7     1348.80     1261.02     77.44 o 
  -9  15   7      314.92      327.02     24.14 o 
  -7  15   7       33.13       37.05     16.62 o 
  -5  15   7      104.03      125.47     23.30 o 
  -3  15   7     1117.56     1110.07     40.49 o 
  -1  15   7       37.30       42.34     13.60 o 
   1  15   7      512.59      479.01     26.65 o 
   3  15   7      140.70      155.38     17.91 o 
   5  15   7      182.99      178.46     15.53 o 
   7  15   7      352.47      385.18     27.05 o 
  -8  16   7       25.72        8.33     12.48 o 
  -6  16   7        3.48       36.42     16.45 o 
  -4  16   7       14.95       13.16     14.66 o 
  -2  16   7        5.05        4.23     12.10 o 
   0  16   7      364.13      362.05     21.98 o 
   2  16   7       73.48      123.93     14.92 o 
   4  16   7       14.08       19.41     12.22 o 
   6  16   7       66.61       67.85     12.52 o 
  -7  17   7      349.01      305.69     23.26 o 
  -5  17   7     1618.74     1720.08     53.48 o 
  -3  17   7      583.12      563.02     33.59 o 
  -1  17   7      747.68      741.92     30.94 o 
   1  17   7      548.31      559.58     24.34 o 
   3  17   7     1757.47     1789.26     47.69 o 
   5  17   7     1692.76     1806.20     83.95 o 
  -6  18   7      129.68      130.58     19.91 o 
  -4  18   7       23.56       46.66     15.04 o 
  -2  18   7        2.34       -2.48     12.28 o 
   0  18   7       69.14       65.37     12.87 o 
   2  18   7      510.33      484.49     19.35 o 
  -3  19   7        3.24       11.12      9.96 o 
  -1  19   7       49.96       35.25     15.01 o 
   1  19   7        0.01        4.88      9.66 o 
 -14   0   8      467.70      459.08     34.65 o 
 -12   0   8     1726.71     1587.53     85.69 o 
 -10   0   8     3609.10     3851.81    148.44 o 
  -8   0   8     5778.27     6082.54    121.29 o 
  -6   0   8      114.66       99.02     22.54 o 
  -4   0   8     1363.35     1201.68    157.38 o 
  -2   0   8    15806.62    16137.65    562.47 o 
   0   0   8    14634.48    15200.62    524.44 o 
   2   0   8    12647.49    12517.26    545.11 o 
   4   0   8     9199.21     9223.22    176.88 o 
   6   0   8     3495.63     3544.02    112.72 o 
   8   0   8     4316.33     4158.62    115.04 o 
  10   0   8     6126.55     6047.49    227.04 o 
 -13   1   8       27.17       21.90     19.24 o 
 -11   1   8        6.48        5.78     17.95 o 
  -9   1   8      113.42      157.60     24.49 o 
  -7   1   8       10.04        5.52     21.18 o 
  -5   1   8     1124.04     1124.90     77.33 o 
  -3   1   8       70.73      101.15     28.86 o 
  -1   1   8       71.16       31.64     29.22 o 
   1   1   8     1789.97     1920.81    134.55 o 
   3   1   8     1251.92     1391.51     42.45 o 
   5   1   8      262.34      282.72     24.10 o 
   7   1   8      110.12      141.76     18.01 o 
   9   1   8      159.55      168.95     18.82 o 
  11   1   8      459.88      440.37     21.06 o 
 -14   2   8        2.56       26.92     16.02 o 
 -12   2   8       12.93        8.26     18.50 o 
 -10   2   8       94.95      104.25     18.92 o 
  -8   2   8     2392.35     2597.50     60.23 o 
  -6   2   8      652.71      698.18     31.76 o 
  -4   2   8      100.47      113.34     37.39 o 
  -2   2   8     1508.10     1485.55    104.36 o 
   0   2   8      646.14      603.26     77.05 o 
   2   2   8     1452.84     1424.93     41.63 o 
   4   2   8      493.96      531.22     27.30 o 
   6   2   8       37.04       43.39     14.81 o 
   8   2   8       72.52      105.29     16.14 o 
  10   2   8        1.16        0.29     10.50 o 
 -13   3   8     1432.97     1451.18     48.77 o 
 -11   3   8     1070.42     1110.94     48.64 o 
  -9   3   8     2076.63     2101.52     58.81 o 
  -7   3   8     5203.62     5280.20     94.35 o 
  -5   3   8     4083.18     4092.07     80.52 o 
  -3   3   8     4255.56     4155.57    181.49 o 
  -1   3   8     4830.85     4860.47    223.06 o 
   1   3   8     7255.86     7682.16    450.23 o 
   3   3   8     8162.26     8032.12    115.25 o 
   5   3   8     3536.04     3287.99     65.84 o 
   7   3   8     2548.96     2554.83     62.18 o 
   9   3   8     2813.54     2774.31    108.92 o 
  11   3   8     1157.69     1127.67     36.25 o 
 -14   4   8        0.15        0.15     12.28 o 
 -12   4   8        1.74        5.70     17.44 o 
 -10   4   8        7.70       19.52     18.11 o 
  -8   4   8       42.58       69.41     21.15 o 
  -6   4   8     1242.82     1194.67     37.64 o 
  -4   4   8      541.78      535.73     39.43 o 
  -2   4   8      812.97      800.64     95.98 o 
   0   4   8       16.80      -16.40     61.29 o 
   2   4   8       76.65      105.40     16.66 o 
   4   4   8      130.14      119.75     16.18 o 
   6   4   8        2.11        4.45     14.86 o 
   8   4   8      166.08      144.00     18.60 o 
  10   4   8      290.82      281.13     19.22 o 
 -13   5   8      460.49      382.92     23.99 o 
 -11   5   8       35.71       68.99     19.69 o 
  -9   5   8      150.16      167.01     23.04 o 
  -7   5   8      157.52      154.18     19.30 o 
  -5   5   8      219.71      255.25     24.43 o 
  -3   5   8      664.08      701.15     38.58 o 
  -1   5   8     1832.84     1871.20     73.30 o 
   1   5   8      696.15      751.46     38.35 o 
   3   5   8     1159.89     1133.11     43.07 o 
   5   5   8      513.93      475.76     29.66 o 
   7   5   8      152.54      178.13     19.48 o 
   9   5   8     1767.88     1911.59     51.33 o 
  11   5   8       79.10       49.49     23.94 o 
 -14   6   8     1151.19     1123.88     74.75 o 
 -12   6   8      384.58      470.12     29.54 o 
 -10   6   8      318.28      343.42     29.77 o 
  -8   6   8     3245.41     3506.89     74.55 o 
  -6   6   8     1893.04     1810.82     48.92 o 
  -4   6   8     4048.45     4075.18     76.34 o 
  -2   6   8     4906.74     4816.30     89.96 o 
   0   6   8      424.32      380.79     24.83 o 
   2   6   8     2397.28     2425.69     67.49 o 
   4   6   8     2632.45     2657.28     89.24 o 
   6   6   8     1365.99     1303.19     44.44 o 
   8   6   8     2297.49     2305.31     61.01 o 
  10   6   8       75.72       74.31     14.30 o 
 -13   7   8       18.55       38.66     15.77 o 
 -11   7   8      478.58      489.05     32.05 o 
  -9   7   8       25.34       52.18     16.85 o 
  -7   7   8      146.75      173.28     20.23 o 
  -5   7   8      127.68       89.27     22.01 o 
  -3   7   8       20.93        8.97     22.38 o 
  -1   7   8      671.63      623.38     25.72 o 
   1   7   8     2305.31     2151.10     58.90 o 
   3   7   8       20.95       21.07     16.85 o 
   5   7   8       21.31       33.55     16.34 o 
   7   7   8      245.59      289.90     21.91 o 
   9   7   8        6.20       26.08     18.39 o 
 -12   8   8      303.14      257.02     25.01 o 
 -10   8   8     1248.25     1328.08     51.94 o 
  -8   8   8      374.32      390.43     29.00 o 
  -6   8   8     3273.73     3298.91     76.99 o 
  -4   8   8     2790.54     2675.89     56.26 o 
  -2   8   8     1237.01     1284.70     37.41 o 
   0   8   8     1429.47     1377.71     41.02 o 
   2   8   8       40.14       37.63     16.44 o 
   4   8   8     2548.86     2495.58     64.28 o 
   6   8   8      422.59      456.01     31.82 o 
   8   8   8     1668.92     1720.06     72.56 o 
  10   8   8      193.61      194.15     18.26 o 
 -13   9   8     1000.42      979.18     55.43 o 
 -11   9   8      200.52      251.12     24.59 o 
  -9   9   8      759.30      782.17     42.50 o 
  -7   9   8     1055.06     1146.07     48.18 o 
  -5   9   8      375.68      377.95     26.73 o 
  -3   9   8     3761.40     3780.51     66.48 o 
  -1   9   8     1351.65     1386.83     38.34 o 
   1   9   8      104.80       80.69     22.70 o 
   3   9   8     1025.93      912.50     39.87 o 
   5   9   8      456.85      498.73     29.75 o 
   7   9   8      613.55      612.61     34.28 o 
   9   9   8      918.64      957.88     49.77 o 
 -12  10   8       79.42       37.17     20.88 o 
 -10  10   8      115.12      126.46     21.01 o 
  -8  10   8      221.37      267.58     25.99 o 
  -6  10   8        2.00       16.74     18.03 o 
  -4  10   8        7.20       15.83     16.67 o 
  -2  10   8      347.67      348.99     21.99 o 
   0  10   8      848.41      833.06     39.85 o 
   2  10   8     1150.75     1118.27     45.56 o 
   4  10   8      228.87      236.10     24.36 o 
   6  10   8      883.52      925.75     53.79 o 
   8  10   8        0.41        5.66     13.75 o 
 -11  11   8      319.88      343.15     33.74 o 
  -9  11   8     1914.19     2127.03     59.58 o 
  -7  11   8     3414.50     3634.23     82.74 o 
  -5  11   8     1795.93     1978.98     55.60 o 
  -3  11   8     4349.56     4453.91     76.82 o 
  -1  11   8      676.60      678.88     35.16 o 
   1  11   8       56.07       55.89     16.01 o 
   3  11   8     1546.71     1645.14     48.89 o 
   5  11   8      936.94     1004.41     41.63 o 
   7  11   8      806.03      805.78     36.06 o 
 -10  12   8      625.20      635.85     32.93 o 
  -8  12   8      271.99      306.65     24.89 o 
  -6  12   8     2710.01     2858.47     73.22 o 
  -4  12   8      992.36     1001.58     40.93 o 
  -2  12   8      142.05      132.61     17.94 o 
   0  12   8      429.84      464.14     28.79 o 
   2  12   8       63.16       49.97     17.96 o 
   4  12   8      540.16      554.16     30.92 o 
   6  12   8      179.61      176.15     19.16 o 
   8  12   8       79.86       59.18     18.95 o 
 -11  13   8       14.42       64.24     18.67 o 
  -9  13   8      133.24      160.43     20.57 o 
  -7  13   8       72.83       95.10     18.34 o 
  -5  13   8     1027.66     1016.14     43.95 o 
  -3  13   8        3.41       37.00     13.71 o 
  -1  13   8       96.29      106.54     16.71 o 
   1  13   8      774.96      820.00     34.43 o 
   3  13   8      148.02      181.54     20.03 o 
   5  13   8      974.61     1064.14     40.36 o 
   7  13   8      134.75      163.96     24.23 o 
 -10  14   8      291.70      279.48     25.53 o 
  -8  14   8     1237.56     1334.68     45.12 o 
  -6  14   8      526.64      563.99     36.85 o 
  -4  14   8      552.11      572.02     36.41 o 
  -2  14   8     1137.07     1177.55     41.08 o 
   0  14   8      513.45      570.03     30.06 o 
   2  14   8     1747.69     1898.59     52.29 o 
   4  14   8        6.78       12.92     14.10 o 
   6  14   8      189.00      206.01     20.08 o 
  -9  15   8      900.99      880.72     51.01 o 
  -7  15   8      181.30      141.95     24.45 o 
  -5  15   8      111.75      106.35     19.26 o 
  -3  15   8      158.91      140.34     18.66 o 
  -1  15   8      338.79      321.29     22.24 o 
   1  15   8       16.02       29.66     13.98 o 
   3  15   8      195.93      210.25     19.89 o 
   5  15   8       29.56       13.90     10.54 o 
  -8  16   8      217.08      179.84     17.72 o 
  -6  16   8      114.68      117.71     17.11 o 
  -4  16   8       27.59       46.66     16.82 o 
  -2  16   8       39.45       43.77     15.74 o 
   0  16   8       57.54       70.20     14.03 o 
   2  16   8      113.46       90.89     14.20 o 
   4  16   8       96.11       94.72     14.78 o 
  -7  17   8      216.00      217.39     33.84 o 
  -5  17   8       58.84       47.79     12.37 o 
  -3  17   8      267.29      236.00     29.79 o 
  -1  17   8      561.32      522.54     31.23 o 
   1  17   8      495.09      477.92     22.49 o 
   3  17   8      247.01      225.71     15.07 o 
  -4  18   8       94.60      106.69     16.56 o 
  -2  18   8       21.99       33.29     16.45 o 
   0  18   8        7.33        1.51     10.87 o 
 -13   1   9       25.00       45.57     14.59 o 
 -11   1   9      554.11      541.84     39.61 o 
  -9   1   9        2.61        5.43     14.26 o 
  -7   1   9      136.72      104.55     17.26 o 
  -5   1   9      245.40      253.46     22.36 o 
  -3   1   9      756.58      744.61     32.32 o 
  -1   1   9      169.56      134.50     17.78 o 
   1   1   9      219.27      257.71     22.88 o 
   3   1   9      309.77      331.90     24.92 o 
   5   1   9      525.05      513.33     27.79 o 
   7   1   9      542.78      564.31     26.96 o 
   9   1   9        0.91       22.37     11.17 o 
 -14   2   9        9.88       26.43     13.97 o 
 -12   2   9        3.49        9.64     16.09 o 
 -10   2   9        0.25        4.14     15.96 o 
  -8   2   9      276.25      278.14     23.81 o 
  -6   2   9     1563.07     1539.22     46.93 o 
  -4   2   9       29.45       18.09     22.52 o 
  -2   2   9     1799.47     1645.28     46.13 o 
   0   2   9      537.89      496.23     26.65 o 
   2   2   9      479.54      465.58     31.69 o 
   4   2   9      286.76      240.20     20.94 o 
   6   2   9      459.59      426.28     25.81 o 
   8   2   9      114.70      122.15     13.77 o 
  10   2   9        3.71      -10.98     10.98 o 
 -13   3   9      239.21      236.41     29.10 o 
 -11   3   9      223.06      243.64     27.23 o 
  -9   3   9      254.31      291.72     25.23 o 
  -7   3   9      748.51      722.45     36.40 o 
  -5   3   9       41.68       15.57     17.66 o 
  -3   3   9       11.27        1.08     18.62 o 
  -1   3   9      367.34      321.39     21.66 o 
   1   3   9        0.88       11.45     19.48 o 
   3   3   9     1680.16     1679.53     56.99 o 
   5   3   9       11.58       -4.01     14.84 o 
   7   3   9       45.66       46.82     15.87 o 
   9   3   9        7.82       15.10     14.06 o 
 -12   4   9       20.85       18.65     17.17 o 
 -10   4   9      155.62      194.05     21.86 o 
  -8   4   9     1770.37     1714.30     54.95 o 
  -6   4   9      100.73       49.45     37.14 o 
  -4   4   9      118.72       96.23     17.37 o 
  -2   4   9     1306.85     1238.98     41.38 o 
   0   4   9     1222.91     1116.01     45.20 o 
   2   4   9       32.25       18.13     17.46 o 
   4   4   9       48.20       66.77     18.61 o 
   6   4   9       20.16       12.63     17.33 o 
   8   4   9        0.29        8.32     14.08 o 
  10   4   9       33.08       13.36     19.28 o 
 -13   5   9      210.36      178.28     26.72 o 
 -11   5   9      731.61      663.61     34.89 o 
  -9   5   9       55.53       73.18     18.18 o 
  -7   5   9       23.72       42.57     15.77 o 
  -5   5   9      218.47      174.47     19.69 o 
  -3   5   9     1114.02     1077.43     37.68 o 
  -1   5   9      158.48      159.20     22.02 o 
   1   5   9      322.79      289.61     27.06 o 
   3   5   9       47.59       46.33     15.82 o 
   5   5   9      226.29      174.63     21.29 o 
   7   5   9     1300.40     1314.31     65.70 o 
   9   5   9       31.72       29.35     15.39 o 
 -12   6   9      267.24      279.17     25.62 o 
 -10   6   9      771.91      855.16     39.77 o 
  -8   6   9      647.10      588.38     31.61 o 
  -6   6   9      138.76      119.68     17.29 o 
  -4   6   9      286.38      292.94     22.28 o 
  -2   6   9       85.86       83.72     18.19 o 
   0   6   9      710.31      776.93     34.92 o 
   2   6   9       78.18       46.92     19.12 o 
   4   6   9      399.07      405.79     30.56 o 
   6   6   9      441.18      454.13     30.85 o 
   8   6   9        5.24        1.49     16.03 o 
 -13   7   9      521.79      529.53     34.60 o 
 -11   7   9        0.24       10.07     15.50 o 
  -9   7   9        4.68       15.33     15.04 o 
  -7   7   9       12.05       19.81     15.74 o 
  -5   7   9      339.29      318.88     23.55 o 
  -3   7   9       52.28       50.67     17.49 o 
  -1   7   9      319.25      286.64     21.62 o 
   1   7   9      304.16      282.11     25.95 o 
   3   7   9       15.24       38.29     19.93 o 
   5   7   9       33.11       44.06     19.19 o 
   7   7   9      704.91      722.21     39.27 o 
   9   7   9        0.53       19.07     10.16 o 
 -12   8   9        2.11       24.88     12.65 o 
 -10   8   9      393.91      410.21     28.76 o 
  -8   8   9      397.44      371.07     28.44 o 
  -6   8   9     1620.06     1715.39     48.82 o 
  -4   8   9       11.06       13.50     15.68 o 
  -2   8   9      356.56      374.16     25.76 o 
   0   8   9       23.37       34.32     17.21 o 
   2   8   9      253.13      269.42     23.82 o 
   4   8   9      176.77      168.89     20.47 o 
   6   8   9      301.88      312.64     29.51 o 
   8   8   9      251.76      257.98     29.86 o 
 -11   9   9      683.40      651.74     35.96 o 
  -9   9   9      165.85      201.25     22.78 o 
  -7   9   9      784.66      839.03     38.86 o 
  -5   9   9      747.02      793.89     32.77 o 
  -3   9   9      286.57      280.78     21.60 o 
  -1   9   9      341.94      328.50     25.46 o 
   1   9   9       22.63       32.25     15.48 o 
   3   9   9       68.82       88.66     18.72 o 
   5   9   9      970.32      987.04     43.87 o 
   7   9   9      103.30       94.10     17.94 o 
 -12  10   9        0.10        8.87     10.91 o 
 -10  10   9        6.69        1.37     14.66 o 
  -8  10   9      302.12      334.64     29.12 o 
  -6  10   9        0.10       32.19     16.82 o 
  -4  10   9     1736.97     1714.00     49.37 o 
  -2  10   9       40.72       59.22     15.29 o 
   0  10   9      840.17      800.78     37.91 o 
   2  10   9      473.45      407.31     26.51 o 
   4  10   9     1240.26     1164.10     49.05 o 
   6  10   9      254.86      264.49     23.82 o 
   8  10   9       64.92       47.98     13.90 o 
 -11  11   9      143.78      170.04     20.57 o 
  -9  11   9        7.78       -1.64     14.93 o 
  -7  11   9      595.34      640.18     34.99 o 
  -5  11   9       90.35       88.24     15.85 o 
  -3  11   9     1101.48     1201.24     42.45 o 
  -1  11   9      106.00      160.75     18.74 o 
   1  11   9        2.27       -0.67     16.26 o 
   3  11   9      284.76      326.79     29.21 o 
   5  11   9      206.25      224.18     20.23 o 
   7  11   9      142.19      138.65     26.40 o 
 -10  12   9       26.86       32.43     11.98 o 
  -8  12   9      285.71      318.11     26.51 o 
  -6  12   9     2555.92     2575.35     65.17 o 
  -4  12   9      317.82      322.46     25.12 o 
  -2  12   9     1308.46     1373.82     52.95 o 
   0  12   9       52.48       44.95     16.66 o 
   2  12   9      192.98      218.94     20.65 o 
   4  12   9      781.94      826.35     40.13 o 
   6  12   9     1177.00     1169.56     45.33 o 
  -9  13   9      608.14      650.39     30.05 o 
  -7  13   9      101.85      120.66     17.70 o 
  -5  13   9       83.59      109.33     18.55 o 
  -3  13   9        5.23       20.50     17.06 o 
  -1  13   9       16.20       11.45     13.47 o 
   1  13   9      780.01      771.49     33.97 o 
   3  13   9        3.73       12.04     15.85 o 
   5  13   9       62.40       71.42     16.09 o 
  -8  14   9      344.08      358.07     26.30 o 
  -6  14   9      645.84      726.72     37.82 o 
  -4  14   9      446.86      457.06     33.37 o 
  -2  14   9     1414.95     1538.75     44.82 o 
   0  14   9      539.93      604.60     28.91 o 
   2  14   9      192.36      237.04     21.93 o 
   4  14   9      636.71      780.44     60.21 o 
  -7  15   9      280.38      260.92     21.98 o 
  -5  15   9       75.76       90.87     18.55 o 
  -3  15   9      704.85      741.90     38.47 o 
  -1  15   9      596.00      599.83     27.85 o 
   1  15   9       99.18       99.15     13.65 o 
   3  15   9      428.27      430.54     25.70 o 
  -6  16   9       38.31       63.26     12.20 o 
  -4  16   9       12.61       32.85     15.06 o 
  -2  16   9       15.05       32.85     12.91 o 
   0  16   9       42.47       67.56     12.68 o 
   2  16   9       88.16       89.50     12.50 o 
  -5  17   9     1325.16     1123.36     85.47 o 
  -3  17   9      496.59      487.81     42.50 o 
  -1  17   9     1119.81      996.94     34.50 o 
   1  17   9      655.04      590.36     28.06 o 
 -12   0  10     4206.29     4182.54    252.40 o 
 -10   0  10     5183.70     5199.01    170.01 o 
  -8   0  10     3512.34     3591.77    102.81 o 
  -6   0  10    11661.33    11711.48    214.51 o 
  -4   0  10     4751.92     4582.14    131.92 o 
  -2   0  10    10058.72     9101.94    186.94 o 
   0   0  10    24565.16    23346.66    320.79 o 
   2   0  10     8789.55     8846.29    202.39 o 
   4   0  10     5874.89     5700.86    154.38 o 
   6   0  10     2700.51     2634.87     85.64 o 
   8   0  10     1759.77     1752.36    295.56 o 
 -13   1  10      256.10      269.04     25.30 o 
 -11   1  10      905.35      889.28     45.90 o 
  -9   1  10      390.15      408.10     34.23 o 
  -7   1  10       30.34       20.08     17.47 o 
  -5   1  10       50.50       47.19     23.49 o 
  -3   1  10       81.69       61.36     20.37 o 
  -1   1  10     1845.56     1752.29     55.89 o 
   1   1  10      458.19      426.45     34.18 o 
   3   1  10      472.03      513.03     33.02 o 
   5   1  10       77.41       97.58     19.01 o 
   7   1  10        1.45       24.10     23.91 o 
   9   1  10       11.25       18.24     42.19 o 
 -12   2  10        5.23       23.41     15.72 o 
 -10   2  10       77.86       82.45     18.24 o 
  -8   2  10       10.08       33.61     17.49 o 
  -6   2  10      643.99      635.12     34.19 o 
  -4   2  10      444.41      353.74     27.71 o 
  -2   2  10      511.34      489.59     29.66 o 
   0   2  10      112.58      121.73     17.70 o 
   2   2  10       16.93       21.91     17.26 o 
   4   2  10        1.95       -1.54     14.87 o 
   6   2  10        2.02       10.35     17.94 o 
   8   2  10       91.63       80.57     19.86 o 
 -13   3  10      156.13      149.65     19.55 o 
 -11   3  10     1872.85     1882.40     60.67 o 
  -9   3  10     1801.33     1926.44     67.76 o 
  -7   3  10     2229.78     2272.13     66.17 o 
  -5   3  10     2646.36     2621.34     66.65 o 
  -3   3  10     2590.87     2474.49     60.69 o 
  -1   3  10     3670.60     3499.60     78.47 o 
   1   3  10     2713.90     2623.84     68.89 o 
   3   3  10     2614.72     2576.85     68.17 o 
   5   3  10     2702.71     2706.17     76.52 o 
   7   3  10     1180.59     1119.03     48.08 o 
   9   3  10      338.78      351.74     33.65 o 
 -12   4  10      312.13      292.90     39.30 o 
 -10   4  10      402.33      477.50     35.80 o 
  -8   4  10       38.05       57.86     16.45 o 
  -6   4  10     1741.22     1915.20     56.97 o 
  -4   4  10      125.75       87.05     17.76 o 
  -2   4  10      240.25      268.81     21.96 o 
   0   4  10     3623.39     3358.16     69.29 o 
   2   4  10       14.25       -6.58     17.04 o 
   4   4  10      286.96      283.53     26.69 o 
   6   4  10       34.43       24.19     14.30 o 
   8   4  10        0.12       10.70     10.72 o 
 -13   5  10      507.97      539.58     50.49 o 
 -11   5  10      930.48      883.79     41.52 o 
  -9   5  10      557.17      649.39     38.36 o 
  -7   5  10      645.77      677.49     35.07 o 
  -5   5  10     1190.01     1161.95     43.26 o 
  -3   5  10     2089.39     1964.85     62.83 o 
  -1   5  10     2307.66     2222.72     59.82 o 
   1   5  10     1932.55     1740.61     57.51 o 
   3   5  10      288.69      298.14     23.35 o 
   5   5  10     1036.23      940.43     40.73 o 
   7   5  10      538.99      547.26     32.72 o 
 -12   6  10      496.52      444.44     32.99 o 
 -10   6  10      120.41      147.52     22.81 o 
  -8   6  10      570.81      577.96     35.47 o 
  -6   6  10     1878.09     2006.99     57.97 o 
  -4   6  10     1564.22     1560.06     47.74 o 
  -2   6  10      717.17      687.62     34.86 o 
   0   6  10      745.95      760.02     37.43 o 
   2   6  10      690.13      680.29     36.21 o 
   4   6  10      921.00      874.52     40.87 o 
   6   6  10     1609.71     1551.05     48.71 o 
   8   6  10      352.04      331.53     48.99 o 
 -11   7  10      264.01      299.67     26.49 o 
  -9   7  10      514.12      504.75     31.62 o 
  -7   7  10      104.11      135.94     20.71 o 
  -5   7  10       38.52       77.68     18.04 o 
  -3   7  10      483.91      507.06     30.70 o 
  -1   7  10     1057.61     1017.66     38.53 o 
   1   7  10      722.90      739.76     36.29 o 
   3   7  10     1123.51     1154.90     52.82 o 
   5   7  10      123.63      106.25     20.41 o 
   7   7  10       40.12       52.66     14.07 o 
 -12   8  10      841.58      782.71     47.66 o 
 -10   8  10      343.64      391.96     38.73 o 
  -8   8  10      430.12      438.45     31.79 o 
  -6   8  10     1534.72     1664.51     69.97 o 
  -4   8  10     1899.89     1918.31     55.08 o 
  -2   8  10     1104.78     1123.09     40.39 o 
   0   8  10      785.84      866.07     37.89 o 
   2   8  10      214.23      245.06     26.35 o 
   4   8  10      638.76      681.78     34.08 o 
   6   8  10     1611.30     1576.07     53.64 o 
   8   8  10      129.21      114.87     26.30 o 
 -11   9  10      567.31      562.80     57.20 o 
  -9   9  10      181.04      220.05     27.54 o 
  -7   9  10      453.95      457.59     31.96 o 
  -5   9  10     2170.96     2251.37     72.03 o 
  -3   9  10      694.68      643.59     31.84 o 
  -1   9  10     1681.75     1636.19     51.41 o 
   1   9  10      884.02      897.96     39.94 o 
   3   9  10       62.82       54.14     18.24 o 
   5   9  10     1247.27     1151.87     45.29 o 
   7   9  10      484.82      412.04     26.21 o 
 -10  10  10      414.90      440.29     28.71 o 
  -8  10  10       10.07        2.31     15.99 o 
  -6  10  10      719.36      738.53     41.77 o 
  -4  10  10        8.91       19.50     14.01 o 
  -2  10  10      120.04      122.96     15.94 o 
   0  10  10     1292.05     1420.92     47.64 o 
   2  10  10      256.73      306.28     27.23 o 
   4  10  10      500.81      523.02     28.14 o 
   6  10  10       43.44       42.06     12.55 o 
  -9  11  10       30.86       30.65     14.37 o 
  -7  11  10      800.57      899.90     47.12 o 
  -5  11  10     2196.85     2222.55     63.27 o 
  -3  11  10        7.54       20.80     15.53 o 
  -1  11  10      369.22      390.54     32.14 o 
   1  11  10      122.53      131.18     15.77 o 
   3  11  10      154.68      154.13     18.32 o 
   5  11  10     1494.10     1504.07     42.84 o 
  -8  12  10      145.09      160.50     23.36 o 
  -6  12  10      146.39      169.39     22.93 o 
  -4  12  10      316.14      331.44     27.13 o 
  -2  12  10       81.38       83.09     18.62 o 
   0  12  10       21.77       57.69     15.57 o 
   2  12  10        1.74       11.65     13.61 o 
   4  12  10      328.67      325.11     37.84 o 
  -9  13  10      345.53      306.29     51.75 o 
  -7  13  10       12.59       21.80     15.29 o 
  -5  13  10      146.71      161.17     22.53 o 
  -3  13  10      688.40      689.85     39.89 o 
  -1  13  10       44.88       58.84     14.39 o 
   1  13  10      102.27      114.75     16.48 o 
   3  13  10      348.28      352.25     24.58 o 
   5  13  10      208.34      228.65     30.62 o 
  -8  14  10      283.05      211.99     21.80 o 
  -6  14  10       11.96       -2.73     14.95 o 
  -4  14  10      204.99      191.59     21.70 o 
  -2  14  10      468.12      419.81     26.06 o 
   0  14  10      442.18      420.20     22.98 o 
   2  14  10      223.70      219.43     19.04 o 
   4  14  10      317.19      259.71     38.89 o 
  -5  15  10        8.65        7.34     12.92 o 
  -3  15  10       32.64       42.82     13.99 o 
  -1  15  10       26.57       33.12     14.76 o 
   1  15  10      139.24      130.85     18.27 o 
  -4  16  10       67.66       79.41     13.37 o 
  -2  16  10       63.48       32.82     13.36 o 
   0  16  10       15.26       17.26     15.61 o 
 -11   1  11       51.75       30.51     13.39 o 
  -9   1  11        7.60       31.75     19.49 o 
  -7   1  11      312.25      323.63     27.04 o 
  -5   1  11      342.50      341.94     28.14 o 
  -3   1  11      152.32      168.50     23.86 o 
  -1   1  11        6.69       20.56     17.27 o 
   1   1  11      254.10      259.93     25.43 o 
   3   1  11      280.74      279.47     32.48 o 
   5   1  11        5.58       18.25     18.79 o 
   7   1  11       76.43       59.98     23.38 o 
 -12   2  11        0.54       22.17     14.91 o 
 -10   2  11       10.44       39.05     26.91 o 
  -8   2  11      288.64      317.97     27.94 o 
  -6   2  11      181.02      186.93     21.58 o 
  -4   2  11     1278.36     1313.44     50.93 o 
  -2   2  11        1.08      -18.89     18.89 o 
   0   2  11      430.97      425.85     29.09 o 
   2   2  11      104.14       84.78     17.20 o 
   4   2  11      161.07      146.71     29.75 o 
   6   2  11       85.39      125.09     23.00 o 
   8   2  11       12.32       33.62     34.69 o 
 -11   3  11       44.70       20.94     14.73 o 
  -9   3  11      586.90      604.06     33.07 o 
  -7   3  11      316.22      381.52     29.12 o 
  -5   3  11       40.26       38.77     17.40 o 
  -3   3  11       91.14       87.56     18.75 o 
  -1   3  11      385.97      406.98     26.10 o 
   1   3  11     1491.93     1370.85     51.67 o 
   3   3  11       49.37       41.78     19.27 o 
   5   3  11      315.45      314.54     38.98 o 
   7   3  11       25.40       -2.85     17.57 o 
 -12   4  11      115.98      134.54     18.32 o 
 -10   4  11      118.57       82.16     17.13 o 
  -8   4  11       41.12       57.03     16.93 o 
  -6   4  11      156.44      127.10     20.37 o 
  -4   4  11      213.95      212.47     24.14 o 
  -2   4  11       61.63       72.88     18.13 o 
   0   4  11      173.09      158.22     20.62 o 
   2   4  11      890.49      939.07     40.13 o 
   4   4  11       56.47       44.99     17.04 o 
   6   4  11       21.01       20.77     15.80 o 
 -11   5  11      137.51      145.59     15.86 o 
  -9   5  11        1.81       11.14     16.63 o 
  -7   5  11      210.48      221.20     25.52 o 
  -5   5  11      666.70      673.25     36.19 o 
  -3   5  11      433.60      422.89     31.78 o 
  -1   5  11        2.70       28.37     15.70 o 
   1   5  11     1027.70     1093.87     44.88 o 
   3   5  11      342.33      332.89     27.25 o 
   5   5  11       99.85      123.39     18.93 o 
   7   5  11        0.19        9.30     12.37 o 
 -10   6  11       21.72       33.79     18.11 o 
  -8   6  11       18.13       -5.59     15.26 o 
  -6   6  11      377.22      422.80     29.18 o 
  -4   6  11      168.83      164.61     23.13 o 
  -2   6  11       11.74       12.28     15.66 o 
   0   6  11        5.37       56.14     18.91 o 
   2   6  11      334.60      406.69     30.62 o 
   4   6  11        1.06       -0.86     17.61 o 
   6   6  11        1.80       21.18     12.99 o 
 -11   7  11        1.88       32.50     14.56 o 
  -9   7  11        1.75        6.17     17.25 o 
  -7   7  11       63.72       83.60     16.18 o 
  -5   7  11      491.15      529.04     30.33 o 
  -3   7  11      411.00      405.59     26.57 o 
  -1   7  11      352.52      344.96     26.84 o 
   1   7  11        0.21       31.43     19.82 o 
   3   7  11      186.42      144.81     21.21 o 
   5   7  11      150.56      139.87     20.66 o 
   7   7  11      108.18       98.65     25.38 o 
 -10   8  11       26.36       22.48     15.79 o 
  -8   8  11      125.28      191.34     20.45 o 
  -6   8  11       69.91       61.56     16.09 o 
  -4   8  11      550.69      613.32     31.97 o 
  -2   8  11      122.71      125.26     24.97 o 
   0   8  11       82.38       83.76     20.15 o 
   2   8  11      141.20      167.71     22.40 o 
   4   8  11      521.72      461.25     41.30 o 
   6   8  11      228.92      187.98     35.38 o 
  -9   9  11      232.11      204.99     25.74 o 
  -7   9  11       59.93       93.15     17.20 o 
  -5   9  11      792.71      871.60     37.13 o 
  -3   9  11        4.90        4.69     13.37 o 
  -1   9  11     1095.87     1141.51     43.80 o 
   1   9  11      310.29      387.91     27.99 o 
   3   9  11      328.00      365.41     39.02 o 
   5   9  11      338.59      304.93     40.87 o 
 -10  10  11       69.39       76.39     34.75 o 
  -8  10  11      418.98      424.38     28.20 o 
  -6  10  11      607.40      601.28     31.14 o 
  -4  10  11       15.55       10.02     12.79 o 
  -2  10  11      510.49      446.60     28.97 o 
   0  10  11        3.19       24.15     17.27 o 
   2  10  11      190.56      174.99     20.55 o 
   4  10  11       69.57       41.33     14.09 o 
  -9  11  11      103.35      128.97     23.89 o 
  -7  11  11       33.18       64.33     15.14 o 
  -5  11  11      325.80      424.27     27.79 o 
  -3  11  11       26.80       12.26     17.23 o 
  -1  11  11      170.47      189.00     20.06 o 
   1  11  11        3.90        7.67     14.08 o 
   3  11  11       16.28       34.99     14.17 o 
  -8  12  11       20.91       14.66      9.97 o 
  -6  12  11      795.88      844.48     37.35 o 
  -4  12  11     1376.14     1343.06     54.44 o 
  -2  12  11       17.27       31.87     20.03 o 
   0  12  11      131.47      127.95     19.59 o 
   2  12  11       55.62       79.96     15.29 o 
   4  12  11      361.43      275.75     33.57 o 
  -7  13  11       66.43       53.75     26.10 o 
  -5  13  11      616.91      626.06     52.16 o 
  -3  13  11       35.08       56.24     21.07 o 
  -1  13  11        4.93       37.62     23.37 o 
   1  13  11       41.42       52.64     13.87 o 
   3  13  11       36.17       43.21     26.31 o 
  -6  14  11      617.89      543.92     47.08 o 
  -4  14  11     1105.81     1190.71     50.45 o 
  -2  14  11      637.26      662.80     34.31 o 
   0  14  11      576.72      569.15     96.46 o 
 -10   0  12     7558.40     6696.29    144.34 o 
  -8   0  12     2522.62     2492.00    143.27 o 
  -6   0  12     1299.44     1436.65     70.28 o 
  -4   0  12     4121.52     4219.08    122.80 o 
  -2   0  12     3009.66     3147.47    105.94 o 
   0   0  12     4043.54     4011.86    116.09 o 
   2   0  12     2839.21     2862.38    108.77 o 
   4   0  12     1247.59     1108.45     75.67 o 
   6   0  12      324.78      310.08     46.95 o 
 -11   1  12        1.52       20.83     18.95 o 
  -9   1  12     1052.01     1034.58     45.36 o 
  -7   1  12      288.09      295.56     24.07 o 
  -5   1  12       39.58       31.16     16.69 o 
  -3   1  12        3.79       12.26     16.67 o 
  -1   1  12       22.91       46.35     17.37 o 
   1   1  12      691.43      682.13     36.62 o 
   3   1  12        0.74        1.96     17.03 o 
   5   1  12      103.39       83.14     18.66 o 
 -10   2  12      680.69      742.90     47.10 o 
  -8   2  12      520.32      522.08     31.74 o 
  -6   2  12       26.52       40.00     16.48 o 
  -4   2  12      716.20      756.38     38.58 o 
  -2   2  12        3.87       12.57     16.05 o 
   0   2  12       72.67       83.43     19.98 o 
   2   2  12      515.01      500.28     39.39 o 
   4   2  12        0.92       -7.31     17.42 o 
   6   2  12        1.71       -1.46     14.34 o 
 -11   3  12      434.50      366.92     26.98 o 
  -9   3  12     2284.83     2281.11     56.26 o 
  -7   3  12     2062.89     2082.00     59.53 o 
  -5   3  12     2189.55     2227.67     60.64 o 
  -3   3  12     1264.57     1337.77     44.84 o 
  -1   3  12     1296.72     1277.38     46.81 o 
   1   3  12     2240.03     2052.49     68.98 o 
   3   3  12     1514.46     1453.37     70.78 o 
   5   3  12      559.47      554.04     30.16 o 
 -10   4  12      582.91      500.12     43.74 o 
  -8   4  12       74.83       72.24     16.08 o 
  -6   4  12       72.14       70.80     19.13 o 
  -4   4  12      290.43      318.50     27.38 o 
  -2   4  12       48.14       13.89     18.21 o 
   0   4  12        2.20        4.39     17.91 o 
   2   4  12       41.45       47.52     18.88 o 
   4   4  12       77.81      102.11     18.47 o 
   6   4  12        7.31       22.46     12.49 o 
 -11   5  12      420.89      349.64     39.83 o 
  -9   5  12      516.46      494.36     33.49 o 
  -7   5  12      298.85      326.86     29.65 o 
  -5   5  12      505.57      531.92     35.17 o 
  -3   5  12      748.28      765.66     38.64 o 
  -1   5  12      571.27      638.18     52.21 o 
   1   5  12      400.74      415.71     30.21 o 
   3   5  12      361.85      281.46     43.14 o 
   5   5  12        7.77        1.47     13.11 o 
 -10   6  12      200.29      161.94     18.84 o 
  -8   6  12     1180.46     1337.74     84.54 o 
  -6   6  12      475.53      473.07     31.20 o 
  -4   6  12     2594.04     2773.20     76.35 o 
  -2   6  12     1288.02     1448.08     50.99 o 
   0   6  12      225.21      241.42     23.69 o 
   2   6  12     1590.80     1577.04     67.66 o 
   4   6  12      359.84      331.44     31.44 o 
  -9   7  12      119.01      138.64     25.42 o 
  -7   7  12        0.88       -2.95     12.42 o 
  -5   7  12       13.66        8.52     19.35 o 
  -3   7  12       40.30       65.08     17.15 o 
  -1   7  12      331.24      341.79     24.94 o 
   1   7  12      219.33      241.63     23.27 o 
   3   7  12       37.85       18.58     15.09 o 
   5   7  12       28.68       26.40     14.34 o 
  -8   8  12       77.54      108.46     19.29 o 
  -6   8  12      597.45      578.24     30.99 o 
  -4   8  12      737.17      742.02     37.56 o 
  -2   8  12      501.63      474.37     29.49 o 
   0   8  12      323.06      306.77     24.14 o 
   2   8  12      212.01      221.42     20.43 o 
   4   8  12      445.12      425.44     30.85 o 
  -9   9  12       61.95       62.27     16.94 o 
  -7   9  12       50.66       48.61     12.43 o 
  -5   9  12      106.47       94.19     15.56 o 
  -3   9  12     1858.23     1914.19     56.45 o 
  -1   9  12      113.16      108.45     19.03 o 
   1   9  12      380.52      316.44     22.68 o 
   3   9  12      367.08      368.27     25.34 o 
  -8  10  12      113.72       86.71     26.49 o 
  -6  10  12        5.86       13.58     11.86 o 
  -4  10  12        3.53       25.87     19.65 o 
  -2  10  12        0.37       26.07     19.75 o 
   0  10  12       68.54       96.62     17.07 o 
   2  10  12       10.43       22.24     15.92 o 
  -7  11  12      275.31      275.01     45.59 o 
  -5  11  12      736.06      785.81     50.03 o 
  -3  11  12     1774.23     1758.58     81.64 o 
  -1  11  12       61.82       68.04     15.26 o 
   1  11  12      670.57      616.04     32.21 o 
  -6  12  12      364.82      333.80     31.76 o 
  -4  12  12        5.66       25.44     13.17 o 
  -2  12  12       30.51       14.48     15.23 o 
   0  12  12      143.44      142.86     23.00 o 
  -3  13  12       12.64       34.16     18.18 o 
  -1  13  12      251.65      209.92     68.40 o 
  -9   1  13       12.96       -4.03     24.25 o 
  -7   1  13        0.40       -7.95     14.10 o 
  -5   1  13        9.44       13.75     13.57 o 
  -3   1  13        0.47       20.10     14.15 o 
  -1   1  13      508.00      525.45     29.16 o 
   1   1  13       13.07       29.19     13.00 o 
   3   1  13      153.24      141.85     19.94 o 
 -10   2  13        2.10      279.62    255.98 o 
  -8   2  13        5.74       30.01     13.70 o 
  -6   2  13      205.50      177.30     19.42 o 
  -4   2  13       86.30      144.41     19.16 o 
  -2   2  13       36.36       38.04     15.54 o 
   0   2  13      146.70      155.96     20.33 o 
   2   2  13        0.28       24.84     13.43 o 
   4   2  13        1.52       12.59     20.74 o 
  -9   3  13       40.13       77.71     38.46 o 
  -7   3  13       76.49       74.17     16.27 o 
  -5   3  13        1.30      -20.54     26.71 o 
  -3   3  13       10.06       27.29     18.03 o 
  -1   3  13       32.52       41.91     22.42 o 
   1   3  13        1.74       13.44     14.39 o 
   3   3  13     1551.15     1487.98     58.54 o 
  -8   4  13       82.55       69.76     15.93 o 
  -6   4  13        2.93       18.87     24.00 o 
  -4   4  13       45.94       39.81     16.15 o 
  -2   4  13        0.57       27.65     15.31 o 
   0   4  13      256.70      240.94     22.35 o 
   2   4  13       88.35       71.99     17.79 o 
   4   4  13      179.27      194.72     17.84 o 
  -9   5  13        9.73       48.13     22.73 o 
  -7   5  13        8.19       45.41     14.82 o 
  -5   5  13        5.41       -0.01     17.49 o 
  -3   5  13       38.75       65.54     13.77 o 
  -1   5  13      329.30      350.71     26.05 o 
   1   5  13       15.44       24.99     22.58 o 
   3   5  13      862.46      763.68     45.65 o 
  -8   6  13       42.44       30.59     19.84 o 
  -6   6  13        1.27        4.64     11.88 o 
  -4   6  13       53.57       42.31     14.26 o 
  -2   6  13      504.41      578.05     36.43 o 
   0   6  13      596.72      578.54     40.74 o 
   2   6  13      378.07      352.81     25.62 o 
  -7   7  13       24.96       34.71     13.11 o 
  -5   7  13      113.11      115.41     15.29 o 
  -3   7  13       10.37       21.07     15.17 o 
  -1   7  13       91.62       83.92     15.95 o 
   1   7  13       52.99       65.59     13.10 o 
   3   7  13      391.67      356.60     29.88 o 
  -8   8  13       76.00      111.57     28.67 o 
  -6   8  13      133.30      137.92     15.78 o 
  -4   8  13        6.67       16.91     12.50 o 
  -2   8  13      303.46      286.69     26.07 o 
   0   8  13       37.93       18.80     12.33 o 
   2   8  13      253.08      235.35     26.27 o 
  -7   9  13      230.74      206.77     29.46 o 
  -5   9  13      262.78      286.57     21.26 o 
  -3   9  13      674.00      671.15     38.85 o 
  -1   9  13       93.44       67.19     18.29 o 
   1   9  13      496.77      398.69     44.05 o 
  -4  10  13       35.24       15.26     13.67 o 
  -2  10  13      135.93      174.65     25.21 o 
   0  10  13       11.14        1.76     11.20 o 
  -8   0  14     2939.99     2761.50    145.35 o 
  -6   0  14      935.46      881.42     46.84 o 
  -4   0  14      178.65      189.70     25.04 o 
  -2   0  14     1630.63     1661.04     57.53 o 
   0   0  14     2155.20     2053.34     87.95 o 
   2   0  14      850.05      829.08     81.96 o 
  -7   1  14       55.00       25.87     10.66 o 
  -5   1  14       45.63       45.24     12.23 o 
  -3   1  14        9.86       10.68     11.96 o 
  -1   1  14        0.87        5.25     14.14 o 
   1   1  14       39.67       25.40     16.02 o 
  -8   2  14      934.65      906.00     48.64 o 
  -6   2  14       23.56       16.84     11.91 o 
  -4   2  14      246.57      207.49     20.06 o 
  -2   2  14       15.71       23.54     12.74 o 
   0   2  14       45.37       42.45     12.17 o 
   2   2  14        0.71        4.03     16.12 o 
  -7   3  14     1251.24     1235.34     42.73 o 
  -5   3  14      642.40      609.20     26.41 o 
  -3   3  14      849.40      882.39     39.23 o 
  -1   3  14      676.50      701.24     33.41 o 
   1   3  14      461.96      445.63     31.10 o 
  -6   4  14      216.36      220.76     26.81 o 
  -4   4  14       96.04      103.69     14.15 o 
  -2   4  14      242.31      246.41     21.63 o 
   0   4  14      223.85      161.45     17.29 o 
  -7   5  14      127.63      154.55     23.75 o 
  -5   5  14       40.64       42.59     10.90 o 
  -3   5  14      327.82      343.27     27.21 o 
  -1   5  14      240.65      236.11     17.91 o 
   1   5  14       43.74       40.94     16.63 o 
  -6   6  14      651.35      624.17     40.26 o 
  -4   6  14      123.71      139.76     21.19 o 
  -2   6  14      493.97      471.43     33.22 o 
   0   6  14       65.57       75.30     19.18 o 
  -5   7  14       80.44      116.92     29.79 o 
  -3   7  14        0.92       19.30     13.53 o 
  -1   7  14       11.70       -1.38     13.11 o 
                                                 
